# Supplementary material for: Sensitive, Highly Multiplexed Sequencing of Microhaplotypes From the Plasmodium falciparum Heterozygome
Source: J Infect Dis. 2020 Aug 25;225(7):1227–37. doi: 10.1093/infdis/jiaa527 (PMC8974853; doi:10.1093/infdis/jiaa527)
Supplement: jiaa527_suppl_Supplementary_Table_S1 [file jiaa527_suppl_supplementary_table_s1.txt]

Sample	ENA	Country	Site	Collection_year	Region (groupng in this study)
QG0007-C	ERR404145	DRC	Kinshasa	2011	Central Africa
QG0008-C	ERR404147	DRC	Kinshasa	2011	Central Africa
QG0009-C	ERR404148	DRC	Kinshasa	2011	Central Africa
QG0010-C	ERR404149	DRC	Kinshasa	2011	Central Africa
QG0011-C	ERR404150	DRC	Kinshasa	2011	Central Africa
QG0012-C	ERR404151	DRC	Kinshasa	2011	Central Africa
QG0013-C	ERR404152	DRC	Kinshasa	2011	Central Africa
QG0014-C	ERR404153	DRC	Kinshasa	2011	Central Africa
QG0015-C	ERR404154	DRC	Kinshasa	2011	Central Africa
QG0016-C	ERR404155	DRC	Kinshasa	2011	Central Africa
QG0017-C	ERR404156	DRC	Kinshasa	2011	Central Africa
QG0018-C	ERR404157	DRC	Kinshasa	2011	Central Africa
QG0019-C	ERR404146	DRC	Kinshasa	2011	Central Africa
QG0020-C	ERR404159	DRC	Kinshasa	2011	Central Africa
QG0021-C	ERR404161	DRC	Kinshasa	2011	Central Africa
QG0022-C	ERR404162	DRC	NA	2011	Central Africa
QG0023-C	ERR404163	DRC	Kinshasa	2011	Central Africa
QG0024-C	ERR404164	DRC	Kinshasa	2011	Central Africa
QG0025-C	ERR404165	DRC	Kinshasa	2011	Central Africa
QG0026-C	ERR404166	DRC	Kinshasa	2011	Central Africa
QG0027-C	ERR404167	DRC	Kinshasa	2011	Central Africa
QG0028-C	ERR404168	DRC	Kinshasa	2011	Central Africa
QG0029-C	ERR404169	DRC	Kinshasa	2011	Central Africa
QG0030-C	ERR404170	DRC	Kinshasa	2011	Central Africa
QG0031-C	ERR404158	DRC	Kinshasa	2011	Central Africa
QG0032-C	ERR404160	DRC	Kinshasa	2011	Central Africa
QG0033-C	ERR377582	DRC	Kinshasa	2011	Central Africa
QG0034-C	ERR377584	DRC	Kinshasa	2011	Central Africa
QG0035-C	ERR377585	DRC	Kinshasa	2011	Central Africa
QG0036-C	ERR377586	DRC	Kinshasa	2011	Central Africa
QG0037-C	ERR377587	DRC	Kinshasa	2011	Central Africa
QG0038-C	ERR377588	DRC	Kinshasa	2011	Central Africa
QG0039-C	ERR377589	DRC	Kinshasa	2011	Central Africa
QG0040-C	ERR377590	DRC	Kinshasa	2011	Central Africa
QG0041-C	ERR377591	DRC	Kinshasa	2011	Central Africa
QG0042-C	ERR377592	DRC	Kinshasa	2011	Central Africa
QG0043-C	ERR377580	DRC	Kinshasa	2011	Central Africa
QG0044-C	ERR377581	DRC	Kinshasa	2011	Central Africa
QG0045-C	ERR377583	DRC	Kinshasa	2011	Central Africa
QG0046-C	ERR417623	DRC	Kinshasa	2011	Central Africa
QG0047-C	ERR417625	DRC	Kinshasa	2011	Central Africa
QG0048-C	ERR417626	DRC	Kinshasa	2011	Central Africa
QG0049-C	ERR417627	DRC	Kinshasa	2011	Central Africa
QG0050-C	ERR417628	DRC	Kinshasa	2011	Central Africa
QG0051-C	ERR417629	DRC	Kinshasa	2011	Central Africa
QG0052-C	ERR417632	DRC	Kinshasa	2011	Central Africa
QG0053-C	ERR417630	DRC	Kinshasa	2011	Central Africa
QG0054-C	ERR417631	DRC	Kinshasa	2011	Central Africa
QG0055-C	ERR417620	DRC	Kinshasa	2011	Central Africa
QG0056-C	ERR417621	DRC	Kinshasa	2011	Central Africa
QG0057-C	ERR417622	DRC	Kinshasa	2011	Central Africa
QG0058-C	ERR417624	DRC	Kinshasa	2011	Central Africa
QG0059-C	ERR377597	DRC	Kinshasa	2011	Central Africa
QG0060-C	ERR377599	DRC	Kinshasa	2011	Central Africa
QG0061-C	ERR377600	DRC	Kinshasa	2011	Central Africa
QG0062-C	ERR377601	DRC	Kinshasa	2011	Central Africa
QG0063-C	ERR377602	DRC	Kinshasa	2011	Central Africa
QG0064-C	ERR377603	DRC	Kinshasa	2011	Central Africa
QG0065-C	ERR377604	DRC	Kinshasa	2011	Central Africa
QG0066-C	ERR377605	DRC	Kinshasa	2011	Central Africa
QG0067-C	ERR377593	DRC	Kinshasa	2011	Central Africa
QG0068-C	ERR377594	DRC	Kinshasa	2011	Central Africa
QG0069-C	ERR377595	DRC	Kinshasa	2011	Central Africa
QG0070-C	ERR377596	DRC	Kinshasa	2011	Central Africa
QG0071-C	ERR377598	DRC	Kinshasa	2011	Central Africa
QG0072-C	ERR377611	DRC	Kinshasa	2011	Central Africa
QG0073-C	ERR377613	DRC	Kinshasa	2011	Central Africa
QG0074-C	ERR377614	DRC	Kinshasa	2011	Central Africa
QG0075-C	ERR377615	DRC	Kinshasa	2011	Central Africa
QG0076-C	ERR377616	DRC	Kinshasa	2011	Central Africa
QG0077-C	ERR377617	DRC	Kinshasa	2011	Central Africa
QG0078-C	ERR377618	DRC	Kinshasa	2011	Central Africa
QG0080-C	ERR377607	DRC	Kinshasa	2011	Central Africa
QG0081-C	ERR377608	DRC	Kinshasa	2011	Central Africa
QG0082-C	ERR377609	DRC	Kinshasa	2011	Central Africa
QG0083-C	ERR377610	DRC	Kinshasa	2011	Central Africa
QG0084-C	ERR377612	DRC	Kinshasa	2011	Central Africa
QG0085-C	ERR377625	DRC	Kinshasa	2011	Central Africa
QG0086-C	ERR377627	DRC	Kinshasa	2011	Central Africa
QG0087-C	ERR377628	DRC	Kinshasa	2011	Central Africa
QG0088-C	ERR377629	DRC	Kinshasa	2011	Central Africa
QG0089-C	ERR377631	DRC	Kinshasa	2011	Central Africa
QG0090-C	ERR377630	DRC	Kinshasa	2011	Central Africa
QG0091-C	ERR377619	DRC	Kinshasa	2011	Central Africa
QG0092-C	ERR377620	DRC	Kinshasa	2011	Central Africa
QG0093-C	ERR377621	DRC	Kinshasa	2011	Central Africa
QG0094-C	ERR377622	DRC	Kinshasa	2011	Central Africa
QG0095-C	ERR377623	DRC	Kinshasa	2011	Central Africa
QG0096-C	ERR377624	DRC	Kinshasa	2011	Central Africa
QG0097-C	ERR377626	DRC	Kinshasa	2011	Central Africa
QG0098-C	ERR377632	DRC	Kinshasa	2011	Central Africa
QG0099-C	ERR377633	DRC	Kinshasa	2011	Central Africa
QG0100-C	ERR377634	DRC	Kinshasa	2011	Central Africa
QG0101-C	ERR377635	DRC	Kinshasa	2011	Central Africa
QG0102-C	ERR377636	DRC	Kinshasa	2011	Central Africa
QG0103-C	ERR377637	DRC	Kinshasa	2011	Central Africa
QG0104-C	ERR377638	DRC	Kinshasa	2011	Central Africa
QG0105-C	ERR377639	DRC	Kinshasa	2011	Central Africa
QG0106-C	ERR377640	DRC	Kinshasa	2011	Central Africa
QG0107-C	ERR377641	DRC	Kinshasa	2011	Central Africa
QG0108-C	ERR377642	DRC	Kinshasa	2011	Central Africa
QG0109-C	ERR377643	DRC	Kinshasa	2011	Central Africa
QG0110-C	ERR377563	DRC	Kinshasa	2011	Central Africa
QG0111-C	ERR377564	DRC	Kinshasa	2011	Central Africa
QG0112-C	ERR377565	DRC	Kinshasa	2011	Central Africa
QG0113-C	ERR377566	DRC	Kinshasa	2011	Central Africa
QG0114-C	ERR377567	DRC	Kinshasa	2011	Central Africa
QG0115-C	ERR377556	DRC	Kinshasa	2011	Central Africa
QG0116-C	ERR377557	DRC	Kinshasa	2011	Central Africa
QG0117-C	ERR377558	DRC	Kinshasa	2011	Central Africa
QG0118-C	ERR377559	DRC	Kinshasa	2011	Central Africa
QG0119-C	ERR377560	DRC	Kinshasa	2011	Central Africa
QG0120-C	ERR377561	DRC	Kinshasa	2011	Central Africa
QG0121-C	ERR377562	DRC	Kinshasa	2011	Central Africa
QG0122-C	ERR377527	DRC	Kinshasa	2011	Central Africa
QG0123-C	ERR377528	DRC	Kinshasa	2011	Central Africa
QG0124-C	ERR377529	DRC	Kinshasa	2011	Central Africa
QG0125-C	ERR377530	DRC	Kinshasa	2011	Central Africa
QG0126-C	ERR377531	DRC	Kinshasa	2011	Central Africa
QG0127-C	ERR377520	DRC	Kinshasa	2011	Central Africa
QG0128-C	ERR377521	DRC	Kinshasa	2011	Central Africa
QG0129-C	ERR377522	DRC	Kinshasa	2011	Central Africa
QG0130-C	ERR377523	DRC	Kinshasa	2011	Central Africa
QG0131-C	ERR377524	DRC	Kinshasa	2011	Central Africa
QG0132-C	ERR377525	DRC	Kinshasa	2011	Central Africa
QG0133-C	ERR377526	DRC	Kinshasa	2011	Central Africa
QG0134-C	ERR377539	DRC	Kinshasa	2011	Central Africa
QG0135-C	ERR377540	DRC	Kinshasa	2011	Central Africa
QG0136-C	ERR377541	DRC	Kinshasa	2011	Central Africa
QG0137-C	ERR377542	DRC	Kinshasa	2011	Central Africa
QG0138-C	ERR377543	DRC	Kinshasa	2011	Central Africa
QG0139-C	ERR377532	DRC	Kinshasa	2011	Central Africa
QG0140-C	ERR377533	DRC	Kinshasa	2011	Central Africa
QG0141-C	ERR377534	DRC	Kinshasa	2011	Central Africa
QG0142-C	ERR377535	DRC	Kinshasa	2011	Central Africa
QG0143-C	ERR377536	DRC	Kinshasa	2011	Central Africa
QG0144-C	ERR377537	DRC	Kinshasa	2011	Central Africa
QG0145-C	ERR377538	DRC	Kinshasa	2011	Central Africa
QG0146-C	ERR388733	DRC	Kinshasa	2011	Central Africa
QG0147-C	ERR388734	DRC	Kinshasa	2011	Central Africa
QG0148-C	ERR388735	DRC	Kinshasa	2011	Central Africa
QG0149-C	ERR388736	DRC	Kinshasa	2011	Central Africa
QG0150-C	ERR388737	DRC	Kinshasa	2011	Central Africa
QG0151-C	ERR388726	DRC	Kinshasa	2011	Central Africa
QG0152-C	ERR388727	DRC	Kinshasa	2011	Central Africa
QG0153-C	ERR388728	DRC	Kinshasa	2011	Central Africa
QG0154-C	ERR388729	DRC	Kinshasa	2011	Central Africa
QG0155-C	ERR388730	DRC	Kinshasa	2011	Central Africa
QG0156-C	ERR388731	DRC	Kinshasa	2011	Central Africa
QG0157-C	ERR388732	DRC	Kinshasa	2011	Central Africa
QG0158-C	ERR377551	DRC	Kinshasa	2011	Central Africa
QG0159-C	ERR377552	DRC	Kinshasa	2011	Central Africa
QG0160-C	ERR377553	DRC	Kinshasa	2011	Central Africa
QG0161-C	ERR377554	DRC	Kinshasa	2011	Central Africa
QG0162-C	ERR377555	DRC	Kinshasa	2011	Central Africa
QG0163-C	ERR377544	DRC	Kinshasa	2011	Central Africa
QG0164-C	ERR377545	DRC	Kinshasa	2011	Central Africa
QG0165-C	ERR377546	DRC	Kinshasa	2011	Central Africa
QG0166-C	ERR377547	DRC	Kinshasa	2011	Central Africa
QG0167-C	ERR377548	DRC	Kinshasa	2011	Central Africa
QG0168-C	ERR377549	DRC	Kinshasa	2011	Central Africa
QG0169-C	ERR377550	DRC	Kinshasa	2011	Central Africa
QG0171-C	ERR377576	DRC	Kinshasa	2011	Central Africa
QG0172-C	ERR377577	DRC	Kinshasa	2011	Central Africa
QG0173-C	ERR377578	DRC	Kinshasa	2011	Central Africa
QG0174-C	ERR377579	DRC	Kinshasa	2011	Central Africa
QG0175-C	ERR377568	DRC	Kinshasa	2011	Central Africa
QG0176-C	ERR377569	DRC	Kinshasa	2011	Central Africa
QG0178-C	ERR377571	DRC	Kinshasa	2011	Central Africa
QG0179-C	ERR377572	DRC	Kinshasa	2011	Central Africa
QG0180-C	ERR377573	DRC	Kinshasa	2011	Central Africa
QG0181-C	ERR377574	DRC	Kinshasa	2011	Central Africa
QG0182-C	ERR426017	DRC	Kinshasa	2013	Central Africa
QG0183-C	ERR404214	DRC	Kinshasa	2013	Central Africa
QG0184-C	ERR426056	DRC	Kinshasa	2013	Central Africa
QG0185-C	ERR426136	DRC	Kinshasa	2013	Central Africa
QG0186-C	ERR426114	DRC	Kinshasa	2013	Central Africa
QG0187-C	ERR426043	DRC	Kinshasa	2013	Central Africa
QG0188-C	ERR426099	DRC	Kinshasa	2013	Central Africa
QG0189-C	ERR404191	DRC	Kinshasa	2013	Central Africa
QG0190-C	ERR404204	DRC	Kinshasa	2013	Central Africa
QG0191-C	ERR404199	DRC	Kinshasa	2013	Central Africa
QG0192-C	ERR426083	DRC	Kinshasa	2013	Central Africa
QG0193-C	ERR404188	DRC	Kinshasa	2013	Central Africa
QG0194-C	ERR404260	DRC	Kinshasa	2013	Central Africa
QG0195-C	ERR426018	DRC	Kinshasa	2013	Central Africa
QG0196-C	ERR404200	DRC	Kinshasa	2013	Central Africa
QG0197-C	ERR404242	DRC	Kinshasa	2013	Central Africa
QG0198-C	ERR426097	DRC	Kinshasa	2013	Central Africa
QG0200-C	ERR404202	DRC	Kinshasa	2013	Central Africa
QG0201-C	ERR426021	DRC	Kinshasa	2013	Central Africa
QG0202-C	ERR426128	DRC	Kinshasa	2013	Central Africa
QG0203-C	ERR404212	DRC	Kinshasa	2013	Central Africa
QG0204-C	ERR426122	DRC	Kinshasa	2013	Central Africa
QG0205-C	ERR404240	DRC	Kinshasa	2013	Central Africa
QG0206-C	ERR426112	DRC	Kinshasa	2013	Central Africa
QG0207-C	ERR426031	DRC	Kinshasa	2013	Central Africa
QG0208-C	ERR426004	DRC	Kinshasa	2013	Central Africa
QG0209-C	ERR404189	DRC	Kinshasa	2013	Central Africa
QG0210-C	ERR426005	DRC	Kinshasa	2013	Central Africa
QG0211-C	ERR426020	DRC	Kinshasa	2013	Central Africa
QG0212-C	ERR404243	DRC	Kinshasa	2013	Central Africa
QG0213-C	ERR404192	DRC	Kinshasa	2013	Central Africa
QG0214-C	ERR426045	DRC	Kinshasa	2013	Central Africa
QG0215-C	ERR426110	DRC	Kinshasa	2013	Central Africa
QG0216-C	ERR404187	DRC	Kinshasa	2013	Central Africa
QG0217-C	ERR404228	DRC	Kinshasa	2013	Central Africa
QG0218-C	ERR426002	DRC	Kinshasa	2013	Central Africa
QG0219-C	ERR426135	DRC	Kinshasa	2013	Central Africa
QG0220-C	ERR426096	DRC	Kinshasa	2013	Central Africa
QG0221-C	ERR426057	DRC	Kinshasa	2013	Central Africa
QG0223-C	ERR426059	DRC	Kinshasa	2013	Central Africa
QG0224-C	ERR426127	DRC	Kinshasa	2013	Central Africa
QG0225-C	ERR426139	DRC	Kinshasa	2013	Central Africa
QG0226-C	ERR404209	DRC	Kinshasa	2013	Central Africa
QG0228-C	ERR426001	DRC	Kinshasa	2013	Central Africa
QG0229-C	ERR426111	DRC	Kinshasa	2013	Central Africa
QG0230-C	ERR426094	DRC	Kinshasa	2013	Central Africa
QG0231-C	ERR426070	DRC	Kinshasa	2013	Central Africa
QG0232-C	ERR426071	DRC	Kinshasa	2013	Central Africa
QG0233-C	ERR426058	DRC	Kinshasa	2013	Central Africa
QG0234-C	ERR404215	DRC	Kinshasa	2013	Central Africa
QG0235-C	ERR426085	DRC	Kinshasa	2013	Central Africa
QG0236-C	ERR426086	DRC	Kinshasa	2013	Central Africa
QG0237-C	ERR404216	DRC	Kinshasa	2013	Central Africa
QG0238-C	ERR426060	DRC	Kinshasa	2013	Central Africa
QG0239-C	ERR426041	DRC	Kinshasa	2013	Central Africa
QG0240-C	ERR426084	DRC	Kinshasa	2013	Central Africa
QG0241-C	ERR426054	DRC	Kinshasa	2013	Central Africa
QG0243-C	ERR426095	DRC	Kinshasa	2013	Central Africa
QG0244-C	ERR426125	DRC	Kinshasa	2013	Central Africa
QG0245-C	ERR426126	DRC	Kinshasa	2013	Central Africa
QG0246-C	ERR426019	DRC	Kinshasa	2013	Central Africa
QG0247-C	ERR426032	DRC	Kinshasa	2013	Central Africa
QG0248-C	ERR426138	DRC	Kinshasa	2013	Central Africa
QG0249-C	ERR404217	DRC	Kinshasa	2013	Central Africa
QG0250-C	ERR426074	DRC	Kinshasa	2013	Central Africa
QG0251-C	ERR404186	DRC	Kinshasa	2013	Central Africa
QG0252-C	ERR426053	DRC	Kinshasa	2013	Central Africa
QG0253-C	ERR426124	DRC	Kinshasa	2013	Central Africa
QG0254-C	ERR426042	DRC	Kinshasa	2013	Central Africa
QG0255-C	ERR426055	DRC	Kinshasa	2013	Central Africa
QG0256-C	ERR404201	DRC	Kinshasa	2013	Central Africa
QG0257-C	ERR426113	DRC	Kinshasa	2013	Central Africa
QG0258-C	ERR426073	DRC	Kinshasa	2013	Central Africa
QG0259-C	ERR426098	DRC	Kinshasa	2013	Central Africa
QG0260-C	ERR426100	DRC	Kinshasa	2013	Central Africa
QG0261-C	ERR426044	DRC	Kinshasa	2013	Central Africa
QG0262-C	ERR404244	DRC	Kinshasa	2013	Central Africa
QG0263-C	ERR426087	DRC	Kinshasa	2013	Central Africa
QG0264-C	ERR426062	DRC	Kinshasa	2013	Central Africa
QG0265-C	ERR404233	DRC	Kinshasa	2013	Central Africa
QG0266-C	ERR404234	DRC	Kinshasa	2013	Central Africa
QG0267-C	ERR404235	DRC	Kinshasa	2013	Central Africa
QG0268-C	ERR404220	DRC	Kinshasa	2013	Central Africa
QG0269-C	ERR426116	DRC	Kinshasa	2013	Central Africa
QG0270-C	ERR404207	DRC	Kinshasa	2013	Central Africa
QG0271-C	ERR404245	DRC	Kinshasa	2013	Central Africa
QG0273-C	ERR404222	DRC	Kinshasa	2013	Central Africa
QG0274-C	ERR426050	DRC	Kinshasa	2013	Central Africa
QG0275-C	ERR426129	DRC	Kinshasa	2013	Central Africa
QG0276-C	ERR426075	DRC	Kinshasa	2013	Central Africa
QG0277-C	ERR404206	DRC	Kinshasa	2013	Central Africa
QG0278-C	ERR404193	DRC	Kinshasa	2013	Central Africa
QG0279-C	ERR404219	DRC	Kinshasa	2013	Central Africa
QG0280-C	ERR404195	DRC	Kinshasa	2013	Central Africa
QG0281-C	ERR426117	DRC	Kinshasa	2013	Central Africa
QG0282-C	ERR426063	DRC	Kinshasa	2013	Central Africa
QG0284-C	ERR404247	DRC	Kinshasa	2013	Central Africa
QG0285-C	ERR426049	DRC	Kinshasa	2013	Central Africa
QG0286-C	ERR426078	DRC	Kinshasa	2013	Central Africa
QG0287-C	ERR426061	DRC	Kinshasa	2013	Central Africa
QG0288-C	ERR404205	DRC	Kinshasa	2013	Central Africa
QG0289-C	ERR426007	DRC	Kinshasa	2013	Central Africa
QG0290-C	ERR404194	DRC	Kinshasa	2013	Central Africa
QG0291-C	ERR426008	DRC	Kinshasa	2013	Central Africa
QG0292-C	ERR426009	DRC	Kinshasa	2013	Central Africa
QG0293-C	ERR426010	DRC	Kinshasa	2013	Central Africa
QG0294-C	ERR426089	DRC	Kinshasa	2013	Central Africa
QG0295-C	ERR426090	DRC	Kinshasa	2013	Central Africa
QG0296-C	ERR426143	DRC	Kinshasa	2013	Central Africa
QG0297-C	ERR426104	DRC	Kinshasa	2013	Central Africa
QG0298-C	ERR404196	DRC	Kinshasa	2013	Central Africa
QG0299-C	ERR404232	DRC	Kinshasa	2013	Central Africa
QG0300-C	ERR426006	DRC	Kinshasa	2013	Central Africa
QP0001-C	ERR562878	Cameroon	Buea	2013	Central West Africa
QP0002-C	ERR562854	Cameroon	Buea	2013	Central West Africa
QP0003-C	ERR580560	Cameroon	Buea	2013	Central West Africa
QP0004-C	ERR562866	Cameroon	Buea	2013	Central West Africa
QP0005-C	ERR580562	Cameroon	Buea	2013	Central West Africa
QP0007-C	ERR580563	Cameroon	Buea	2013	Central West Africa
QP0010-C	ERR562834	Cameroon	Buea	2013	Central West Africa
QP0012-C	ERR562843	Cameroon	Buea	2013	Central West Africa
QP0015-C	ERR580561	Cameroon	Buea	2013	Central West Africa
QP0017-C	ERR580585	Cameroon	Buea	2013	Central West Africa
QP0018-C	ERR562830	Cameroon	Buea	2013	Central West Africa
QP0019-C	ERR562831	Cameroon	Buea	2013	Central West Africa
QP0022-C	ERR580588	Cameroon	Buea	2013	Central West Africa
QP0023-C	ERR562870	Cameroon	Buea	2013	Central West Africa
QP0028-C	ERR562819	Cameroon	Buea	2013	Central West Africa
QP0029-C	ERR562842	Cameroon	Buea	2013	Central West Africa
QP0031-C	ERR562881	Cameroon	Buea	2013	Central West Africa
QP0032-C	ERR580551	Cameroon	Buea	2013	Central West Africa
QP0033-C	ERR580553	Cameroon	Buea	2013	Central West Africa
QP0034-C	ERR580564	Cameroon	Buea	2013	Central West Africa
QP0038-C	ERR562818	Cameroon	Buea	2013	Central West Africa
QP0040-C	ERR562820	Cameroon	Buea	2013	Central West Africa
QP0042-C	ERR580550	Cameroon	Buea	2013	Central West Africa
QP0043-C	ERR562869	Cameroon	Buea	2013	Central West Africa
QP0047-C	ERR562835	Cameroon	Buea	2013	Central West Africa
QP0050-C	ERR562880	Cameroon	Buea	2013	Central West Africa
QP0055-C	ERR580587	Cameroon	Buea	2013	Central West Africa
QP0057-C	ERR562823	Cameroon	Buea	2013	Central West Africa
QP0061-C	ERR580547	Cameroon	Buea	2013	Central West Africa
QP0064-C	ERR562821	Cameroon	Buea	2013	Central West Africa
QP0065-C	ERR580586	Cameroon	Buea	2013	Central West Africa
QP0066-C	ERR562868	Cameroon	Buea	2013	Central West Africa
QP0068-C	ERR580552	Cameroon	Buea	2013	Central West Africa
QP0069-C	ERR562824	Cameroon	Buea	2013	Central West Africa
QP0071-C	ERR580589	Cameroon	Buea	2013	Central West Africa
QP0072-C	ERR580565	Cameroon	Buea	2013	Central West Africa
QP0073-C	ERR580548	Cameroon	Buea	2013	Central West Africa
QP0074-C	ERR580549	Cameroon	Buea	2013	Central West Africa
QP0076-C	ERR580573	Cameroon	Buea	2013	Central West Africa
QP0077-C	ERR562867	Cameroon	Buea	2013	Central West Africa
QP0079-C	ERR562832	Cameroon	Buea	2013	Central West Africa
QP0080-C	ERR562833	Cameroon	Buea	2013	Central West Africa
QP0084-C	ERR580554	Cameroon	Buea	2013	Central West Africa
QP0085-C	ERR562879	Cameroon	Buea	2013	Central West Africa
QP0090-C	ERR562822	Cameroon	Buea	2013	Central West Africa
QP0091-C	ERR562882	Cameroon	Buea	2013	Central West Africa
QP0094-C	ERR562883	Cameroon	Buea	2013	Central West Africa
QP0099-C	ERR580555	Cameroon	Buea	2013	Central West Africa
QP0100-C	ERR580576	Cameroon	Buea	2013	Central West Africa
QP0103-C	ERR580557	Cameroon	Buea	2013	Central West Africa
QP0108-C	ERR580590	Cameroon	Buea	2013	Central West Africa
QP0110-C	ERR562846	Cameroon	Buea	2013	Central West Africa
QP0111-C	ERR562836	Cameroon	Buea	2013	Central West Africa
QP0113-C	ERR580577	Cameroon	Buea	2013	Central West Africa
QP0114-C	ERR580568	Cameroon	Buea	2013	Central West Africa
QP0115-C	ERR580558	Cameroon	Buea	2013	Central West Africa
QP0116-C	ERR562887	Cameroon	Buea	2013	Central West Africa
QP0118-C	ERR580559	Cameroon	Buea	2013	Central West Africa
QP0120-C	ERR562844	Cameroon	Buea	2013	Central West Africa
QP0122-C	ERR580566	Cameroon	Buea	2013	Central West Africa
QP0123-C	ERR580556	Cameroon	Buea	2013	Central West Africa
QP0124-C	ERR580591	Cameroon	Buea	2013	Central West Africa
QP0125-C	ERR562825	Cameroon	Buea	2013	Central West Africa
QP0126-C	ERR562872	Cameroon	Buea	2013	Central West Africa
QP0128-C	ERR580593	Cameroon	Buea	2013	Central West Africa
QP0131-C	ERR580574	Cameroon	Buea	2013	Central West Africa
QP0136-C	ERR562871	Cameroon	Buea	2013	Central West Africa
QP0137-C	ERR562826	Cameroon	Buea	2013	Central West Africa
QP0138-C	ERR580540	Cameroon	Buea	2013	Central West Africa
QP0142-C	ERR562828	Cameroon	Buea	2013	Central West Africa
QP0144-C	ERR562845	Cameroon	Buea	2013	Central West Africa
QP0146-C	ERR562856	Cameroon	Buea	2013	Central West Africa
QP0148-C	ERR562837	Cameroon	Buea	2013	Central West Africa
QP0149-C	ERR580539	Cameroon	Buea	2013	Central West Africa
QP0150-C	ERR562859	Cameroon	Buea	2013	Central West Africa
QP0151-C	ERR562885	Cameroon	Buea	2013	Central West Africa
QP0153-C	ERR562827	Cameroon	Buea	2013	Central West Africa
QP0154-C	ERR562848	Cameroon	Buea	2013	Central West Africa
QP0156-C	ERR580534	Cameroon	Buea	2013	Central West Africa
QP0157-C	ERR580536	Cameroon	Buea	2013	Central West Africa
QP0158-C	ERR580537	Cameroon	Buea	2013	Central West Africa
QP0159-C	ERR562858	Cameroon	Buea	2013	Central West Africa
QP0163-C	ERR562886	Cameroon	Buea	2013	Central West Africa
QP0165-C	ERR580541	Cameroon	Buea	2013	Central West Africa
QP0168-C	ERR580535	Cameroon	Buea	2013	Central West Africa
QP0169-C	ERR562855	Cameroon	Buea	2013	Central West Africa
QP0170-C	ERR562857	Cameroon	Buea	2013	Central West Africa
QP0171-C	ERR580567	Cameroon	Buea	2013	Central West Africa
QP0172-C	ERR580592	Cameroon	Buea	2013	Central West Africa
QP0174-C	ERR580569	Cameroon	Buea	2013	Central West Africa
QP0178-C	ERR562861	Cameroon	Buea	2013	Central West Africa
QP0179-C	ERR580575	Cameroon	Buea	2013	Central West Africa
QP0184-C	ERR580538	Cameroon	Buea	2013	Central West Africa
QP0185-C	ERR562847	Cameroon	Buea	2013	Central West Africa
QP0186-C	ERR562873	Cameroon	Buea	2013	Central West Africa
QP0187-C	ERR562860	Cameroon	Buea	2013	Central West Africa
QP0189-C	ERR562874	Cameroon	Buea	2013	Central West Africa
QP0193-C	ERR562889	Cameroon	Buea	2013	Central West Africa
QP0194-C	ERR562875	Cameroon	Buea	2013	Central West Africa
QP0195-C	ERR580581	Cameroon	Buea	2013	Central West Africa
QP0196-C	ERR562863	Cameroon	Buea	2013	Central West Africa
QP0198-C	ERR580546	Cameroon	Buea	2013	Central West Africa
QP0199-C	ERR562853	Cameroon	Buea	2013	Central West Africa
QP0200-C	ERR580584	Cameroon	Buea	2013	Central West Africa
QP0201-C	ERR562888	Cameroon	Buea	2013	Central West Africa
QP0204-C	ERR562839	Cameroon	Buea	2013	Central West Africa
QP0205-C	ERR562840	Cameroon	Buea	2013	Central West Africa
QP0206-C	ERR580571	Cameroon	Buea	2013	Central West Africa
QP0207-C	ERR562851	Cameroon	Buea	2013	Central West Africa
QP0208-C	ERR562852	Cameroon	Buea	2013	Central West Africa
QP0209-C	ERR562864	Cameroon	Buea	2013	Central West Africa
QP0210-C	ERR562877	Cameroon	Buea	2013	Central West Africa
QP0212-C	ERR562865	Cameroon	Buea	2013	Central West Africa
QP0213-C	ERR562838	Cameroon	Buea	2013	Central West Africa
QP0214-C	ERR562849	Cameroon	Buea	2013	Central West Africa
QP0215-C	ERR562862	Cameroon	Buea	2013	Central West Africa
QP0216-C	ERR562850	Cameroon	Buea	2013	Central West Africa
QP0217-C	ERR580570	Cameroon	Buea	2013	Central West Africa
QP0218-C	ERR562876	Cameroon	Buea	2013	Central West Africa
QP0219-C	ERR580572	Cameroon	Buea	2013	Central West Africa
QP0220-C	ERR580596	Cameroon	Buea	2013	Central West Africa
QP0223-C	ERR580583	Cameroon	Buea	2013	Central West Africa
QP0226-C	ERR580578	Cameroon	Buea	2013	Central West Africa
QP0227-C	ERR580579	Cameroon	Buea	2013	Central West Africa
QP0228-C	ERR580543	Cameroon	Buea	2013	Central West Africa
QP0229-C	ERR562841	Cameroon	Buea	2013	Central West Africa
QP0231-C	ERR580594	Cameroon	Buea	2013	Central West Africa
QP0233-C	ERR580582	Cameroon	Buea	2013	Central West Africa
QP0235-C	ERR562829	Cameroon	Buea	2013	Central West Africa
QP0238-C	ERR580542	Cameroon	Buea	2013	Central West Africa
QP0239-C	ERR580580	Cameroon	Buea	2013	Central West Africa
QP0240-C	ERR580544	Cameroon	Buea	2013	Central West Africa
QP0241-C	ERR580545	Cameroon	Buea	2013	Central West Africa
QP0243-C	ERR580595	Cameroon	Buea	2013	Central West Africa
QJ0001-C	ERR246574,ERR484597	Nigeria	Ilorin	2011	Central West Africa
QJ0002-C	ERR246575,ERR484598	Nigeria	Ilorin	2012	Central West Africa
QJ0003-C	ERR246576,ERR484599	Nigeria	Ilorin	2012	Central West Africa
QJ0004-C	ERR426142	Nigeria	Ilorin	2012	Central West Africa
QJ0005-C	ERR426048	Nigeria	Ilorin	2012	Central West Africa
PC0001-C	ERR012650,ERR012727,ERR012765,ERR012861	Kenya	Kilifi	2007	East Africa
PC0003-01	ERR012287,ERR012437	Kenya	Kilifi	2007	East Africa
PC0004-01	ERR012380,ERR012509,ERR012226	Kenya	Kilifi	2007	East Africa
PC0005-Cx	ERR199976	Kenya	Kilifi	2007	East Africa
PC0007-C	ERR012228,ERR012237,ERR012277	Kenya	Kilifi	2007	East Africa
PC0008-01	ERR012448,ERR012469	Kenya	Kilifi	2007	East Africa
PC0009-C	ERR012409	Kenya	Kilifi	2007	East Africa
PC0011-C	ERR012446,ERR012475,ERR012330	Kenya	Kilifi	2007	East Africa
PC0012-C	ERR012260,ERR012368,ERR012311	Kenya	Kilifi	2007	East Africa
PC0013-C	ERR012274,ERR012346,ERR012493	Kenya	Kilifi	2007	East Africa
PC0019-C	ERR012227	Kenya	Kilifi	2007	East Africa
PC0020-C	ERR012462	Kenya	Kilifi	2007	East Africa
PC0023-C	ERR012317	Kenya	Kilifi	2007	East Africa
PC0026-C	ERR012519	Kenya	Kilifi	2007	East Africa
PC0030-C	ERR012762	Kenya	Kilifi	2007	East Africa
PC0031-C	ERR012425	Kenya	Kilifi	2007	East Africa
PC0032-C	ERR012494	Kenya	Kilifi	2007	East Africa
PC0033-C	ERR012304	Kenya	Kilifi	2007	East Africa
PC0044-C	ERR029094	Kenya	Kilifi	2007	East Africa
PC0046-C	ERR029095	Kenya	Kilifi	2007	East Africa
PC0047-C	ERR012481	Kenya	Kilifi	2007	East Africa
PC0051-C	ERR012456,ERR012489	Kenya	Kilifi	2007	East Africa
PC0053-C	ERR126559	Kenya	Kilifi	2007	East Africa
PC0054-C	ERR029083	Kenya	Kilifi	2007	East Africa
PC0056-C	ERR029084	Kenya	Kilifi	2007	East Africa
PC0057-C	ERR029085	Kenya	Kilifi	2007	East Africa
PC0058-C	ERR012232	Kenya	Kilifi	2007	East Africa
PC0059-C	ERR029086	Kenya	Kilifi	2007	East Africa
PC0061-C	ERR029087	Kenya	Kilifi	2007	East Africa
PC0063-C	ERR012478,ERR012752	Kenya	Kilifi	2007	East Africa
PC0064-C	ERR012428	Kenya	Kilifi	2007	East Africa
PC0065-C	ERR012421	Kenya	Kilifi	2007	East Africa
PC0066-C	ERR223047	Kenya	Kilifi	2007	East Africa
PC0067-C	ERR223039	Kenya	Kilifi	2007	East Africa
PC0068-C	ERR012381,ERR012518	Kenya	Kilifi	2007	East Africa
PC0069-C	ERR029413	Kenya	Kilifi	2007	East Africa
PC0070-C	ERR205934	Kenya	Kilifi	2007	East Africa
PC0071-C	ERR205935	Kenya	Kilifi	2007	East Africa
PC0073-C	ERR029414	Kenya	Kilifi	2007	East Africa
PC0074-C	ERR029411	Kenya	Kilifi	2007	East Africa
PC0075-C	ERR029412	Kenya	Kilifi	2007	East Africa
PC0077-C	ERR029088	Kenya	Kilifi	2007	East Africa
PC0078-C	ERR029089	Kenya	Kilifi	2007	East Africa
PC0079-C	ERR029104	Kenya	Kilifi	2007	East Africa
PC0085-C	ERR205956	Kenya	Kilifi	2007	East Africa
PC0097-C	ERR205958	Kenya	Kilifi	2007	East Africa
PC0103-C	ERR205959	Kenya	Kilifi	2007	East Africa
PC0104-C	ERR205951	Kenya	Kilifi	2007	East Africa
PC0107-C	ERR205952	Kenya	Kilifi	2007	East Africa
PC0113-C	ERR205953	Kenya	Kilifi	2007	East Africa
PC0118-C	ERR205954	Kenya	Kilifi	2007	East Africa
PC0122-C	ERR205955	Kenya	Kilifi	2007	East Africa
QM0005-C	ERR490351	Madagascar	Maevatanana	2012	East Africa
QM0006-C	ERR490352	Madagascar	Maevatanana	2012	East Africa
QM0007-C	ERR490353	Madagascar	Maevatanana	2012	East Africa
QM0008-C	ERR490354	Madagascar	Maevatanana	2012	East Africa
QM0009-C	ERR490355	Madagascar	Maevatanana	2012	East Africa
QM0011-C	ERR490356	Madagascar	Maevatanana	2012	East Africa
QM0012-C	ERR490357	Madagascar	Maevatanana	2012	East Africa
QM0013-C	ERR516395	Madagascar	Maevatanana	2013	East Africa
QM0020-C	ERR516401	Madagascar	Maevatanana	2013	East Africa
QM0027-C	ERR516398	Madagascar	Maevatanana	2013	East Africa
QM0030-C	ERR516400	Madagascar	Maevatanana	2013	East Africa
QM0035-C	ERR516404	Madagascar	Maevatanana	2013	East Africa
QM0036-C	ERR516405	Madagascar	Maevatanana	2013	East Africa
QM0037-C	ERR516396	Madagascar	Maevatanana	2013	East Africa
QM0038-C	ERR516397	Madagascar	Maevatanana	2013	East Africa
QM0041-C	ERR516399	Madagascar	Maevatanana	2013	East Africa
QM0056-C	ERR516402	Madagascar	Maevatanana	2013	East Africa
QM0057-C	ERR516403	Madagascar	Maevatanana	2013	East Africa
PE0002-CW	ERR018913	Tanzania	Muheza	2010	East Africa
PE0009-C	ERR018912	Tanzania	Morogoro	2010	East Africa
PE0010-C	ERR018914	Tanzania	Muheza	2010	East Africa
PE0011-C	ERR018915	Tanzania	Muheza	2010	East Africa
PE0012-C	ERR018916	Tanzania	Muheza	2010	East Africa
PE0013-C	ERR022906	Tanzania	Muheza	2010	East Africa
PE0016-C	ERR022861	Tanzania	Muheza	2010	East Africa
PE0017-C	ERR022919	Tanzania	Muheza	2010	East Africa
PE0018-C	ERR027092	Tanzania	Muheza	2010	East Africa
PE0019-C	ERR022907	Tanzania	Muheza	2010	East Africa
PE0020-C	ERR022920	Tanzania	Muheza	2010	East Africa
PE0021-C	ERR022908	Tanzania	Morogoro	2010	East Africa
PE0022-C	ERR022531	Tanzania	Morogoro	2010	East Africa
PE0023-C	ERR027093	Tanzania	Morogoro	2010	East Africa
PE0024-C	ERR022909	Tanzania	Morogoro	2010	East Africa
PE0025-C	ERR027094	Tanzania	Morogoro	2010	East Africa
PE0027-C	ERR171646	Tanzania	Morogoro	2010	East Africa
PE0028-C	ERR171647	Tanzania	Morogoro	2010	East Africa
PE0030-C	ERR171649	Tanzania	Muheza	2010	East Africa
PE0121-C	ERR439519	Tanzania	Morogoro	2010	East Africa
PE0122-C	ERR439522	Tanzania	Morogoro	2010	East Africa
PE0123-C	ERR439525	Tanzania	Muheza	2010	East Africa
PE0124-C	ERR439528	Tanzania	Muheza	2010	East Africa
PE0125-C	ERR439531	Tanzania	Morogoro	2010	East Africa
PE0126-C	ERR449895	Tanzania	Morogoro	2010	East Africa
PE0127-C	ERR449897	Tanzania	Muheza	2010	East Africa
PE0128-C	ERR449899	Tanzania	Morogoro	2010	East Africa
PE0129-C	ERR449901	Tanzania	Morogoro	2010	East Africa
PE0130-C	ERR449903	Tanzania	Morogoro	2010	East Africa
PE0131-C	ERR449905	Tanzania	Morogoro	2010	East Africa
PE0132-C	ERR449907	Tanzania	Morogoro	2010	East Africa
PE0133-C	ERR439520	Tanzania	Morogoro	2010	East Africa
PE0134-C	ERR439523	Tanzania	Morogoro	2010	East Africa
PE0135-C	ERR439526	Tanzania	Morogoro	2010	East Africa
PE0136-C	ERR439529	Tanzania	Morogoro	2010	East Africa
PE0137-C	ERR439532	Tanzania	Morogoro	2010	East Africa
PE0138-C	ERR449896	Tanzania	Morogoro	2010	East Africa
PE0139-C	ERR449898	Tanzania	Morogoro	2010	East Africa
PE0140-C	ERR449900	Tanzania	Morogoro	2010	East Africa
PE0141-C	ERR449902	Tanzania	Morogoro	2010	East Africa
PE0142-C	ERR449904	Tanzania	Morogoro	2010	East Africa
PE0143-C	ERR449906	Tanzania	Morogoro	2010	East Africa
PE0144-C	ERR449908	Tanzania	Morogoro	2010	East Africa
PE0145-C	ERR439521	Tanzania	Morogoro	2010	East Africa
PE0146-C	ERR439524	Tanzania	Morogoro	2010	East Africa
PE0147-C	ERR439527	Tanzania	Muheza	2010	East Africa
PE0148-C	ERR439530	Tanzania	Morogoro	2010	East Africa
PE0087-C	ERR405240	Tanzania	Mkuzi-Muheza	2013	East Africa
PE0088-C	ERR405242	Tanzania	Mkuzi-Muheza	2013	East Africa
PE0089-C	ERR405243	Tanzania	Mkuzi-Muheza	2013	East Africa
PE0090-C	ERR405245	Tanzania	Mkuzi-Muheza	2013	East Africa
PE0091-C	ERR405248	Tanzania	Mkuzi-Muheza	2013	East Africa
PE0092-C	ERR490334	Tanzania	Mkuzi-Muheza	2013	East Africa
PE0093-C	ERR490338	Tanzania	Mkuzi-Muheza	2013	East Africa
PE0096-C	ERR405237	Tanzania	Mkuzi-Muheza	2013	East Africa
PE0098-C	ERR405239	Tanzania	Mkuzi-Muheza	2013	East Africa
PE0102-C	ERR405246	Tanzania	Mkuzi-Muheza	2013	East Africa
PE0103-C	ERR405249	Tanzania	Mkuzi-Muheza	2013	East Africa
PE0105-C	ERR405252	Tanzania	Mkuzi-Muheza	2013	East Africa
PE0108-C	ERR490339	Tanzania	Mkuzi-Muheza	2013	East Africa
PE0109-C	ERR405238	Tanzania	Mkuzi-Muheza	2013	East Africa
PE0111-C	ERR405241	Tanzania	Mkuzi-Muheza	2013	East Africa
PE0113-C	ERR405244	Tanzania	Mkuzi-Muheza	2013	East Africa
PE0114-C	ERR405247	Tanzania	Mkuzi-Muheza	2013	East Africa
PE0115-C	ERR405250	Tanzania	Mkuzi-Muheza	2013	East Africa
PE0116-C	ERR405251	Tanzania	Mkuzi-Muheza	2013	East Africa
PE0117-C	ERR405253	Tanzania	Mkuzi-Muheza	2013	East Africa
PE0119-C	ERR405236	Tanzania	Mkuzi-Muheza	2013	East Africa
Uganda_Kampala1-SRX006181	SRR340211,SRR340216	Uganda	NA	2006	East Africa
Uganda_Kampala3-SRX006734	SRR340224,SRR340225	Uganda	NA	2006	East Africa
Uganda_Kampala4-SRX006178	SRR340208,SRR340221	Uganda	NA	2006	East Africa
Uganda_Kampala2-SRX006665	SRR340214,SRR340220	Uganda	NA	2007	East Africa
Uganda_Kampala5-SRX006184	SRR340212,SRR340219	Uganda	NA	2007	East Africa
Uganda_Kampala6-SRX007633	SRR340210,SRR340227	Uganda	NA	2007	East Africa
Uganda_Kampala7-SRX007630	SRR340213,SRR340218	Uganda	NA	2007	East Africa
Uganda_Kampala8-SRX006745	SRR340209,SRR340223	Uganda	NA	2007	East Africa
Uganda_Kampala9-SRX006735	SRR340215,SRR340226	Uganda	NA	2007	East Africa
Uganda_Kampala10-SRX006740	SRR340217,SRR340222	Uganda	NA	2008	East Africa
PZ0001-CW	ERR063571	Uganda	Apac	2010	East Africa
PZ0002-CW	ERR063572	Uganda	Apac	2010	East Africa
PZ0003-CW	ERR063573	Uganda	Apac	2010	East Africa
PZ0004-CW	ERR063574	Uganda	Apac	2010	East Africa
PZ0005-C	ERR216467	Uganda	Apac	2010	East Africa
PZ0006-CW	ERR063576	Uganda	Apac	2010	East Africa
PZ0007-C	ERR063577	Uganda	Apac	2010	East Africa
PZ0008-CW	ERR063578	Uganda	Apac	2010	East Africa
PZ0009-C	ERR216471	Uganda	NA	2010	East Africa
PZ0010-CW	ERR063580	Uganda	Apac	2010	East Africa
PZ0011-CW	ERR063581	Uganda	Apac	2010	East Africa
PZ0015-C	ERR216476	Uganda	Apac	2010	East Africa
PN0003-C	ERR012280,ERR012460,ERR012487	Papua New Guinea	Madang	2008	Papua New Guinea
PN0004-C	ERR175525	Papua New Guinea	Madang	2008	Papua New Guinea
PN0005-C	ERR012252,ERR012513,ERR012477	Papua New Guinea	Madang	2008	Papua New Guinea
PN0006-C	ERR012345,ERR012349,ERR012393	Papua New Guinea	Madang	2008	Papua New Guinea
PN0007-C	ERR012225,ERR012375,ERR012238	Papua New Guinea	Madang	2008	Papua New Guinea
PN0008-C	ERR175543	Papua New Guinea	Madang	2008	Papua New Guinea
PN0010-C	ERR012430,ERR012507,ERR012525	Papua New Guinea	Madang	2008	Papua New Guinea
PN0011-C	ERR012429,ERR012250,ERR012445	Papua New Guinea	Madang	2008	Papua New Guinea
PN0012-C	ERR012315,ERR012365,ERR012433	Papua New Guinea	Madang	2008	Papua New Guinea
PN0013-C	ERR012524	Papua New Guinea	Madang	2008	Papua New Guinea
PN0014-C	ERR175529	Papua New Guinea	Madang	2008	Papua New Guinea
PN0015-C	ERR019929,ERR019930	Papua New Guinea	Madang	2008	Papua New Guinea
PN0016-C	ERR012419	Papua New Guinea	Madang	2008	Papua New Guinea
PN0019-C	ERR019931,ERR019932	Papua New Guinea	Madang	2008	Papua New Guinea
PN0020-C	ERR012364	Papua New Guinea	Madang	2008	Papua New Guinea
PN0022-C	ERR012652,ERR012711,ERR012847,ERR012851	Papua New Guinea	Madang	2008	Papua New Guinea
PN0023-C	ERR012691,ERR012738,ERR012780,ERR012853	Papua New Guinea	Madang	2008	Papua New Guinea
PN0025-C	ERR012230	Papua New Guinea	Madang	2008	Papua New Guinea
PN0031-C	ERR175534	Papua New Guinea	Madang	2008	Papua New Guinea
PN0032-C	ERR012716,ERR012723,ERR012761,ERR012807	Papua New Guinea	Madang	2008	Papua New Guinea
PN0037-C	ERR175546	Papua New Guinea	Madang	2008	Papua New Guinea
PN0040-C	ERR175526	Papua New Guinea	Madang	2008	Papua New Guinea
PN0041-C	ERR012229	Papua New Guinea	Madang	2008	Papua New Guinea
PN0042-C	ERR012234	Papua New Guinea	Madang	2008	Papua New Guinea
PN0043-C	ERR175535	Papua New Guinea	Madang	2008	Papua New Guinea
PN0044-C	ERR012527	Papua New Guinea	Madang	2008	Papua New Guinea
PN0054-C	ERR018910	Papua New Guinea	Madang	2008	Papua New Guinea
PN0055-Cx	ERR216461	Papua New Guinea	Madang	2008	Papua New Guinea
PN0056-C	ERR018911	Papua New Guinea	Madang	2008	Papua New Guinea
PN0084-C	ERR175553	Papua New Guinea	Madang	2008	Papua New Guinea
PN0057-C	ERR015321	Papua New Guinea	Madang	2009	Papua New Guinea
PN0058-Cx	ERR175542	Papua New Guinea	Madang	2009	Papua New Guinea
PN0059-C	ERR015402	Papua New Guinea	Madang	2009	Papua New Guinea
PN0063-C	ERR175548	Papua New Guinea	East Sepik	2009	Papua New Guinea
PN0073-C	ERR175522	Papua New Guinea	Madang	2009	Papua New Guinea
PN0074-C	ERR175524	Papua New Guinea	Madang	2009	Papua New Guinea
PN0077-C	ERR175530	Papua New Guinea	Madang	2009	Papua New Guinea
PN0078-C	ERR175554	Papua New Guinea	Madang	2009	Papua New Guinea
PN0079-C	ERR175527	Papua New Guinea	Madang	2009	Papua New Guinea
PN0085-C	ERR175539	Papua New Guinea	Madang	2009	Papua New Guinea
PN0086-C	ERR175533	Papua New Guinea	Madang	2009	Papua New Guinea
PN0087-C	ERR175531	Papua New Guinea	Madang	2009	Papua New Guinea
PN0090-C	ERR175538	Papua New Guinea	Madang	2009	Papua New Guinea
PN0082-C	ERR175545	Papua New Guinea	Madang	2010	Papua New Guinea
PN0083-C	ERR175532	Papua New Guinea	Madang	2010	Papua New Guinea
PW0001-C	ERR042228	Colombia	Guapi	2011	South America
PW0002-C	ERR039930	Colombia	Tumaco	2011	South America
PW0003-C	ERR042227	Colombia	Buenaventura	2011	South America
PW0004-C	ERR042226	Colombia	Tumaco	2011	South America
PW0005-C	ERR042229	Colombia	Tumaco	2011	South America
PW0006-C	ERR042230	Colombia	Tumaco	2011	South America
PW0007-C	ERR042222	Colombia	Tumaco	2011	South America
PW0008-C	ERR039903	Colombia	Quibdo	2011	South America
PW0009-C	ERR039986	Colombia	Quibdo	2011	South America
PW0010-CW	ERR042679	Colombia	Buenaventura	2011	South America
PW0012-C	ERR042224	Colombia	Quibdo	2011	South America
PW0013-C	ERR042231	Colombia	Guapi	2011	South America
PW0014-C	ERR042233	Colombia	Guapi	2011	South America
PW0015-C	ERR042232	Colombia	Guapi	2011	South America
PW0016-C	ERR039988	Colombia	Tumaco	2011	South America
PW0017-C	ERR042223	Colombia	Buenaventura	2011	South America
M312-D-SRX377578	SRR1029743	French Guiana	NA	2009	South America
M113-A-SRX377617	SRR1029821	French Guiana	NA	2009	South America
M219-D-SRX377590	SRR1029780	French Guiana	NA	2009	South America
M271-D-SRX377629	SRR1029783	French Guiana	NA	2009	South America
M197-D48	SRR2103460,SRR2098570	French Guiana	NA	2009	South America
M207-D44	SRR2098951,SRR2104409	French Guiana	NA	2009	South America
M250-D32	SRR2099522,SRR2104430	French Guiana	NA	2009	South America
M251-D32	SRR2102960,SRR2097567	French Guiana	NA	2009	South America
M276-D17	SRR2104410,SRR2099776	French Guiana	NA	2009	South America
M281-D24	SRR2103608,SRR2099529	French Guiana	NA	2009	South America
N023-A-SRX377594	SRR1029793	French Guiana	NA	2010	South America
N071-I-SRX377621	SRR1029769	French Guiana	NA	2010	South America
N164-A-SRX377628	SRR1029746	French Guiana	NA	2010	South America
N497-C-SRX377597	SRR1029756	French Guiana	NA	2010	South America
N579-A-SRX377624	SRR1029781	French Guiana	NA	2010	South America
N011-A-SRX377625	SRR1029741	French Guiana	NA	2010	South America
N014-D109	SRR2098613,SRR2103413	French Guiana	NA	2010	South America
N057-D36	SRR2099479,SRR2099557	French Guiana	NA	2010	South America
N058-D36	SRR2099471,SRR2099473	French Guiana	NA	2010	South America
N137J24-D58	SRR2104411,SRR2098911	French Guiana	NA	2010	South America
N171-D76	SRR2102025,SRR2104404	French Guiana	NA	2010	South America
N277-D28	SRR2099719,SRR2104420	French Guiana	NA	2010	South America
O079-B-SRX377609	SRR1029791	French Guiana	NA	2011	South America
O141-A-SRX377575	SRR1029748	French Guiana	NA	2011	South America
O222-A-SRX377592	SRR1029765	French Guiana	NA	2011	South America
O306-A-SRX377612	SRR1029805	French Guiana	NA	2011	South America
O314-SRX377593	SRR1029771	French Guiana	NA	2011	South America
P164-C-SRX377573	SRR1029817	French Guiana	NA	2012	South America
P167-B-SRX377574	SRR1029801	French Guiana	NA	2012	South America
P237-C-SRX377604	SRR1029804	French Guiana	NA	2012	South America
P241-D-SRX377598	SRR1029764	French Guiana	NA	2012	South America
P196J3-C-SRX377587	SRR1029750	French Guiana	NA	2012	South America
P080-D66	SRR2098662,SRR2103415	French Guiana	NA	2012	South America
P154-D31	SRR2099480,SRR2104414	French Guiana	NA	2012	South America
P161-D33	SRR2104415,SRR2099884	French Guiana	NA	2012	South America
P170-D35	SRR2104431,SRR2099889	French Guiana	NA	2012	South America
P178-D30	SRR2099773,SRR2104412	French Guiana	NA	2012	South America
P215-D36	SRR2106468,SRR2099307	French Guiana	NA	2012	South America
P219-D61	SRR2104434,SRR2099484	French Guiana	NA	2012	South America
P224-D35	SRR2101832,SRR2104438	French Guiana	NA	2012	South America
P227-D30	SRR2098781,SRR2106485	French Guiana	NA	2012	South America
P234-D27	SRR2098349,SRR2103286	French Guiana	NA	2012	South America
P236-D30	SRR2098915,SRR2104427	French Guiana	NA	2012	South America
P301-D73	SRR2104423,SRR2099481	French Guiana	NA	2012	South America
P332-D13	SRR2099549,SRR2104433	French Guiana	NA	2012	South America
P347-D10	SRR2099563,SRR2106507	French Guiana	NA	2012	South America
P374-D69	SRR2099550,SRR2104424	French Guiana	NA	2012	South America
P379-D77	SRR2099309,SRR2106474	French Guiana	NA	2012	South America
Q028-D77	SRR2098005,SRR2104439	French Guiana	NA	2013	South America
Q029-D117	SRR2103639,SRR2098950	French Guiana	NA	2013	South America
Q038-D110	SRR2098782,SRR2103105	French Guiana	NA	2013	South America
Q073-D40	SRR2106486,SRR2098006	French Guiana	NA	2013	South America
Q112-D90	SRR2098351,SRR2103599	French Guiana	NA	2013	South America
Q120-D61	SRR2099411,SRR2104428	French Guiana	NA	2013	South America
Q159-D24	SRR2101833,SRR2104437	French Guiana	NA	2013	South America
Q206-D11	SRR2099476,SRR2106487	French Guiana	NA	2013	South America
PP0002-C	ERR012671,ERR012834,ERR037220,ERR038339	Peru	Iquitos, Loreto Province	2011	South America
PP0004-C	ERR012297,ERR012313	Peru	Iquitos, Loreto Province	2011	South America
PP0005-C	ERR019545	Peru	Iquitos, Loreto Province	2011	South America
PP0010-C	ERR022856	Peru	Iquitos, Loreto Province	2011	South America
PP0011-C	ERR022855	Peru	Iquitos, Loreto Province	2011	South America
PP0012-C	ERR027113	Peru	Iquitos, Loreto Province	2011	South America
PP0013-C	ERR123900	Peru	Iquitos, Loreto Province	2011	South America
PP0014-C	ERR123901	Peru	Iquitos, Loreto Province	2011	South America
PP0015-C	ERR123902	Peru	Iquitos, Loreto Province	2011	South America
PP0016-C	ERR123903	Peru	Iquitos, Loreto Province	2011	South America
PP0017-C	ERR114340	Peru	Iquitos, Loreto Province	2011	South America
PR0010-C	ERR022851	Bangladesh	Bandarban	2008	South Asia
PR0012-C	ERR019845	Bangladesh	Bandarban	2008	South Asia
PR0013-C	ERR040023	Bangladesh	Bandarban	2008	South Asia
PR0014-CW	ERR042675	Bangladesh	Bandarban	2008	South Asia
PR0015-C	ERR040007	Bangladesh	Bandarban	2008	South Asia
PR0016-C	ERR039999	Bangladesh	Bandarban	2008	South Asia
PR0017-C	ERR040021	Bangladesh	Bandarban	2008	South Asia
PR0020-C	ERR040051	Bangladesh	Bandarban	2008	South Asia
PR0022-CW	ERR042676	Bangladesh	Bandarban	2008	South Asia
PR0024-CW	ERR042677	Bangladesh	Bandarban	2008	South Asia
PR0032-C	ERR039997	Bangladesh	Bandarban	2008	South Asia
PR0033-C	ERR039958	Bangladesh	Bandarban	2008	South Asia
PR0039-C	ERR040005	Bangladesh	Bandarban	2008	South Asia
PR0040-CW	ERR042678	Bangladesh	Bandarban	2008	South Asia
PR0042-C	ERR039917	Bangladesh	Bandarban	2008	South Asia
PR0043-C	ERR039914	Bangladesh	Bandarban	2008	South Asia
PR0044-C	ERR039886	Bangladesh	Bandarban	2008	South Asia
PR0045-C	ERR223043	Bangladesh	Bandarban	2008	South Asia
PR0114-C	ERR216644	Bangladesh	Ramu	2012	South Asia
PR0115-C	ERR216530	Bangladesh	Ramu	2012	South Asia
PR0116-C	ERR216531	Bangladesh	Ramu	2012	South Asia
PR0117-C	ERR216645	Bangladesh	Ramu	2012	South Asia
PR0118-C	ERR216532	Bangladesh	Ramu	2012	South Asia
PR0119-C	ERR216533	Bangladesh	Ramu	2012	South Asia
PR0120-C	ERR216534	Bangladesh	Ramu	2012	South Asia
PR0121-C	ERR404223	Bangladesh	Ramu	2012	South Asia
PR0122-C	ERR404184	Bangladesh	Ramu	2012	South Asia
PR0123-C	ERR425998	Bangladesh	Ramu	2012	South Asia
PR0124-C	ERR404225	Bangladesh	Ramu	2012	South Asia
PR0125-C	ERR404257	Bangladesh	Ramu	2012	South Asia
PR0126-C	ERR404226	Bangladesh	Ramu	2012	South Asia
PR0127-C	ERR426052	Bangladesh	Ramu	2012	South Asia
PR0128-C	ERR426105	Bangladesh	Ramu	2012	South Asia
PR0129-C	ERR426132	Bangladesh	Ramu	2012	South Asia
PR0130-C	ERR404210	Bangladesh	Ramu	2012	South Asia
PR0131-C	ERR404251	Bangladesh	Ramu	2012	South Asia
PR0132-C	ERR404211	Bangladesh	Ramu	2012	South Asia
PR0133-C	ERR426106	Bangladesh	Ramu	2012	South Asia
PR0134-C	ERR426119	Bangladesh	Ramu	2012	South Asia
PR0135-C	ERR426065	Bangladesh	Ramu	2012	South Asia
PR0136-C	ERR426080	Bangladesh	Ramu	2012	South Asia
PR0137-C	ERR404238	Bangladesh	Ramu	2012	South Asia
PR0138-C	ERR404258	Bangladesh	Ramu	2012	South Asia
PR0141-C	ERR404237	Bangladesh	Ramu	2012	South Asia
PR0142-C	ERR426118	Bangladesh	Ramu	2012	South Asia
PR0143-C	ERR404252	Bangladesh	Ramu	2012	South Asia
PR0144-C	ERR404254	Bangladesh	Ramu	2012	South Asia
PR0145-C	ERR426133	Bangladesh	Ramu	2012	South Asia
PR0146-C	ERR426079	Bangladesh	Ramu	2012	South Asia
PR0147-C	ERR426092	Bangladesh	Ramu	2012	South Asia
PR0148-C	ERR426000	Bangladesh	Ramu	2012	South Asia
PR0149-C	ERR426066	Bangladesh	Ramu	2012	South Asia
PR0150-C	ERR426108	Bangladesh	Ramu	2012	South Asia
PR0151-C	ERR426109	Bangladesh	Ramu	2012	South Asia
PR0153-C	ERR404213	Bangladesh	Ramu	2012	South Asia
PR0154-C	ERR426069	Bangladesh	Ramu	2012	South Asia
PR0155-C	ERR404241	Bangladesh	Ramu	2012	South Asia
PR0156-C	ERR426003	Bangladesh	Ramu	2012	South Asia
PR0157-C	ERR404229	Bangladesh	Ramu	2012	South Asia
PR0158-C	ERR426072	Bangladesh	Ramu	2012	South Asia
PR0159-C	ERR404190	Bangladesh	Ramu	2012	South Asia
PR0160-C	ERR404230	Bangladesh	Ramu	2012	South Asia
PR0161-C	ERR404261	Bangladesh	Ramu	2012	South Asia
PR0162-C	ERR404231	Bangladesh	Ramu	2012	South Asia
PR0163-C	ERR404203	Bangladesh	Ramu	2012	South Asia
PR0164-C	ERR426134	Bangladesh	Ramu	2012	South Asia
PR0165-C	ERR426068	Bangladesh	Ramu	2012	South Asia
PR0166-C	ERR426123	Bangladesh	Ramu	2012	South Asia
xgk2	SRR3575059	India	NA	2012	South Asia
5tbx	SRR3575062	India	NA	2012	South Asia
durf	SRR3575061	India	NA	2012	South Asia
hxjy	SRR3575060	India	NA	2013	South Asia
gabv	SRR3575063	India	NA	2015	South Asia
PT0001-CW	ERR042680	Malawi	Chikwawa	2011	South East Africa
PT0002-CW	ERR045656	Malawi	Chikwawa	2011	South East Africa
PT0003-CW	ERR045657	Malawi	Chikwawa	2011	South East Africa
PT0004-CW	ERR045658	Malawi	Chikwawa	2011	South East Africa
PT0005-CW	ERR045659	Malawi	Chikwawa	2011	South East Africa
PT0006-CW	ERR045660	Malawi	Chikwawa	2011	South East Africa
PT0007-CW	ERR045661	Malawi	Chikwawa	2011	South East Africa
PT0008-CW	ERR045662	Malawi	Chikwawa	2011	South East Africa
PT0009-CW	ERR045663	Malawi	Chikwawa	2011	South East Africa
PT0010-CW	ERR045664	Malawi	Chikwawa	2011	South East Africa
PT0012-C	ERR039940	Malawi	Chikwawa	2011	South East Africa
PT0013-CW	ERR045665	Malawi	Chikwawa	2011	South East Africa
PT0014-CW	ERR045666	Malawi	Chikwawa	2011	South East Africa
PT0015-CW	ERR045667	Malawi	Chikwawa	2011	South East Africa
PT0016-CW	ERR042681	Malawi	Chikwawa	2011	South East Africa
PT0017-CW	ERR042682	Malawi	Chikwawa	2011	South East Africa
PT0018-CW	ERR042683	Malawi	Chikwawa	2011	South East Africa
PT0019-CW	ERR042684	Malawi	Chikwawa	2011	South East Africa
PT0020-CW	ERR042685	Malawi	Chikwawa	2011	South East Africa
PT0021-CW	ERR042686	Malawi	Chikwawa	2011	South East Africa
PT0023-CW	ERR042687	Malawi	Chikwawa	2011	South East Africa
PT0027-C	ERR054068	Malawi	Chikwawa	2011	South East Africa
PT0029-C	ERR054069	Malawi	Chikwawa	2011	South East Africa
PT0031-C	ERR054070	Malawi	Chikwawa	2011	South East Africa
PT0032-C	ERR216472	Malawi	Chikwawa	2011	South East Africa
PT0034-C	ERR211564	Malawi	Chikwawa	2011	South East Africa
PT0035-C	ERR054071	Malawi	Chikwawa	2011	South East Africa
PT0038-C	ERR234518	Malawi	Chikwawa	2011	South East Africa
PT0039-C	ERR054072	Malawi	Chikwawa	2011	South East Africa
PT0040-C	ERR054073	Malawi	Chikwawa	2011	South East Africa
PT0041-C	ERR054074	Malawi	Chikwawa	2011	South East Africa
PT0042-C	ERR054075	Malawi	Chikwawa	2011	South East Africa
PT0043-C	ERR211460	Malawi	Chikwawa	2011	South East Africa
PT0044-C	ERR054076	Malawi	Chikwawa	2011	South East Africa
PT0046-C	ERR054077	Malawi	Chikwawa	2011	South East Africa
PT0047-C	ERR211461	Malawi	Chikwawa	2011	South East Africa
PT0048-C	ERR054078	Malawi	Chikwawa	2011	South East Africa
PT0051-C	ERR054079	Malawi	NA	2011	South East Africa
PT0052-C	ERR114392	Malawi	Chikwawa	2011	South East Africa
PT0053-C	ERR072004	Malawi	Chikwawa	2011	South East Africa
PT0054-C	ERR072001	Malawi	Chikwawa	2011	South East Africa
PT0055-C	ERR072011	Malawi	Chikwawa	2011	South East Africa
PT0056-C	ERR108410	Malawi	Chikwawa	2011	South East Africa
PT0057-C	ERR114401	Malawi	Chikwawa	2011	South East Africa
PT0058-C	ERR069573	Malawi	Chikwawa	2011	South East Africa
PT0059-C	ERR108413	Malawi	Chikwawa	2011	South East Africa
PT0060-C	ERR069568	Malawi	Chikwawa	2011	South East Africa
PT0061-C	ERR114364	Malawi	Chikwawa	2011	South East Africa
PT0062-C	ERR072010	Malawi	Chikwawa	2011	South East Africa
PT0063-C	ERR114399	Malawi	Chikwawa	2011	South East Africa
PT0064-C	ERR114403	Malawi	Chikwawa	2011	South East Africa
PT0065-C	ERR114372	Malawi	Chikwawa	2011	South East Africa
PT0066-C	ERR114360	Malawi	Chikwawa	2011	South East Africa
PT0067-C	ERR114387	Malawi	Chikwawa	2011	South East Africa
PT0068-C	ERR114353	Malawi	Chikwawa	2011	South East Africa
PT0069-C	ERR069575	Malawi	Chikwawa	2011	South East Africa
PT0070-C	ERR114368	Malawi	Chikwawa	2011	South East Africa
PT0071-C	ERR114397	Malawi	Chikwawa	2011	South East Africa
PT0072-C	ERR108417	Malawi	Chikwawa	2011	South East Africa
PT0073-C	ERR114389	Malawi	Chikwawa	2011	South East Africa
PT0074-C	ERR114370	Malawi	NA	2011	South East Africa
PT0075-C	ERR114398	Malawi	Chikwawa	2011	South East Africa
PT0076-C	ERR114373	Malawi	Chikwawa	2011	South East Africa
PT0077-Cx	ERR069567	Malawi	Chikwawa	2011	South East Africa
PT0078-Cx	ERR114361	Malawi	Chikwawa	2011	South East Africa
PT0079-C	ERR108409	Malawi	Chikwawa	2011	South East Africa
PT0080-C	ERR072003	Malawi	Chikwawa	2011	South East Africa
PT0081-C	ERR114400	Malawi	Chikwawa	2011	South East Africa
PT0082-C	ERR108419	Malawi	Chikwawa	2011	South East Africa
PT0083-C	ERR069566	Malawi	Chikwawa	2011	South East Africa
PT0084-C	ERR072008	Malawi	Chikwawa	2011	South East Africa
PT0085-C	ERR114363	Malawi	Chikwawa	2011	South East Africa
PT0086-C	ERR114394	Malawi	Chikwawa	2011	South East Africa
PT0087-C	ERR114393	Malawi	Chikwawa	2011	South East Africa
PT0088-C	ERR114386	Malawi	Chikwawa	2011	South East Africa
PT0089-C	ERR108412	Malawi	Chikwawa	2011	South East Africa
PT0090-C	ERR069564	Malawi	Chikwawa	2011	South East Africa
PT0091-C	ERR072002	Malawi	Chikwawa	2011	South East Africa
PT0092-C	ERR108408	Malawi	Chikwawa	2011	South East Africa
PT0094-C	ERR114351	Malawi	Chikwawa	2011	South East Africa
PT0095-C	ERR072006	Malawi	Chikwawa	2011	South East Africa
PT0096-C	ERR114385	Malawi	Chikwawa	2011	South East Africa
PT0097-C	ERR072007	Malawi	Chikwawa	2011	South East Africa
PT0098-C	ERR072005	Malawi	Chikwawa	2011	South East Africa
PT0099-C	ERR069574	Malawi	Chikwawa	2011	South East Africa
PT0100-C	ERR108415	Malawi	Chikwawa	2011	South East Africa
PT0101-C	ERR072012	Malawi	Chikwawa	2011	South East Africa
PT0102-C	ERR108411	Malawi	Chikwawa	2011	South East Africa
PT0103-C	ERR108414	Malawi	Chikwawa	2011	South East Africa
PT0104-C	ERR069569	Malawi	Chikwawa	2011	South East Africa
PT0105-C	ERR114402	Malawi	Chikwawa	2011	South East Africa
PT0106-C	ERR114390	Malawi	Chikwawa	2011	South East Africa
PT0107-C	ERR108416	Malawi	Chikwawa	2011	South East Africa
PT0108-C	ERR114359	Malawi	Chikwawa	2011	South East Africa
PT0109-C	ERR114395	Malawi	Chikwawa	2011	South East Africa
PT0111-C	ERR114391	Malawi	Chikwawa	2011	South East Africa
PT0112-C	ERR114396	Malawi	NA	2011	South East Africa
PT0113-C	ERR072009	Malawi	Chikwawa	2011	South East Africa
PT0114-C	ERR216489	Malawi	Chikwawa	2011	South East Africa
PT0115-C	ERR216479	Malawi	Chikwawa	2011	South East Africa
PT0117-C	ERR216607	Malawi	Chikwawa	2011	South East Africa
PT0118-C	ERR216490	Malawi	Chikwawa	2011	South East Africa
PT0119-C	ERR226422	Malawi	NA	2011	South East Africa
PT0120-C	ERR216592	Malawi	Chikwawa	2011	South East Africa
PT0121-C	ERR226423	Malawi	Chikwawa	2011	South East Africa
PT0122-C	ERR226424	Malawi	Chikwawa	2011	South East Africa
PT0123-C	ERR226425	Malawi	Chikwawa	2011	South East Africa
PT0124-C	ERR226426	Malawi	NA	2011	South East Africa
PT0125-C	ERR216481	Malawi	Chikwawa	2011	South East Africa
PT0126-C	ERR226427	Malawi	Chikwawa	2011	South East Africa
PT0127-C	ERR216596	Malawi	Chikwawa	2011	South East Africa
PT0129-C	ERR216482	Malawi	Chikwawa	2011	South East Africa
PT0130-C	ERR226428	Malawi	Chikwawa	2011	South East Africa
PT0131-C	ERR216597	Malawi	Chikwawa	2011	South East Africa
PT0132-C	ERR226429	Malawi	Chikwawa	2011	South East Africa
PT0133-C	ERR226430	Malawi	Chikwawa	2011	South East Africa
PT0134-C	ERR216602	Malawi	Chikwawa	2011	South East Africa
PT0135-C	ERR226431	Malawi	Chikwawa	2011	South East Africa
PT0136-C	ERR216593	Malawi	Chikwawa	2011	South East Africa
PT0137-C	ERR216603	Malawi	Chikwawa	2011	South East Africa
PT0138-C	ERR216594	Malawi	Chikwawa	2011	South East Africa
PT0139-C	ERR226432	Malawi	NA	2011	South East Africa
PT0140-C	ERR216655	Malawi	Chikwawa	2011	South East Africa
PT0141-C	ERR226433	Malawi	Chikwawa	2011	South East Africa
PT0142-C	ERR216575	Malawi	Chikwawa	2011	South East Africa
PT0143-C	ERR216576	Malawi	Chikwawa	2011	South East Africa
PT0144-C	ERR216606	Malawi	Chikwawa	2011	South East Africa
PT0145-C	ERR216577	Malawi	Chikwawa	2011	South East Africa
PT0146-C	ERR216483	Malawi	Chikwawa	2011	South East Africa
PT0147-C	ERR216610	Malawi	Chikwawa	2011	South East Africa
PT0148-C	ERR216484	Malawi	NA	2011	South East Africa
PT0149-C	ERR216485	Malawi	Chikwawa	2011	South East Africa
PT0150-C	ERR216601	Malawi	Chikwawa	2011	South East Africa
PT0152-C	ERR216595	Malawi	Chikwawa	2011	South East Africa
PT0154-C	ERR234517	Malawi	Chikwawa	2011	South East Africa
PT0155-C	ERR216604	Malawi	Chikwawa	2011	South East Africa
PT0156-C	ERR216578	Malawi	Chikwawa	2011	South East Africa
PT0157-C	ERR216579	Malawi	Chikwawa	2011	South East Africa
PT0158-C	ERR216580	Malawi	Chikwawa	2011	South East Africa
PT0160-C	ERR216656	Malawi	Chikwawa	2011	South East Africa
PT0161-C	ERR216581	Malawi	Chikwawa	2011	South East Africa
PT0162-C	ERR216486	Malawi	Chikwawa	2011	South East Africa
PT0165-C	ERR216605	Malawi	Chikwawa	2011	South East Africa
PT0166-C	ERR216609	Malawi	Chikwawa	2011	South East Africa
PT0168-C	ERR216583	Malawi	Chikwawa	2011	South East Africa
PT0169-C	ERR216584	Malawi	Chikwawa	2011	South East Africa
PT0170-C	ERR216600	Malawi	Chikwawa	2011	South East Africa
PT0171-C	ERR216657	Malawi	Chikwawa	2011	South East Africa
PT0172-C	ERR216585	Malawi	NA	2011	South East Africa
PT0173-C	ERR216586	Malawi	Chikwawa	2011	South East Africa
PT0187-C	ERR248972	Malawi	Chikwawa	2011	South East Africa
PT0188-C	ERR248973	Malawi	Chikwawa	2011	South East Africa
PT0189-C	ERR237402	Malawi	Chikwawa	2011	South East Africa
PT0190-C	ERR237403	Malawi	NA	2011	South East Africa
PT0191-C	ERR237404	Malawi	Chikwawa	2011	South East Africa
PT0192-C	ERR248969	Malawi	NA	2011	South East Africa
PT0193-C	ERR237405	Malawi	Chikwawa	2011	South East Africa
PT0194-C	ERR237406	Malawi	Chikwawa	2011	South East Africa
PT0195-C	ERR237407	Malawi	Chikwawa	2011	South East Africa
PT0196-C	ERR248970	Malawi	Chikwawa	2011	South East Africa
PT0197-C	ERR237408	Malawi	Chikwawa	2011	South East Africa
PT0198-C	ERR248971	Malawi	Chikwawa	2011	South East Africa
PT0199-C	ERR237409	Malawi	Chikwawa	2011	South East Africa
PT0200-C	ERR237410	Malawi	Chikwawa	2011	South East Africa
PT0201-C	ERR237411	Malawi	Chikwawa	2011	South East Africa
PT0202-C	ERR237412	Malawi	Chikwawa	2011	South East Africa
PT0203-C	ERR237413	Malawi	NA	2011	South East Africa
PT0204-C	ERR237414	Malawi	Chikwawa	2011	South East Africa
PT0205-C	ERR237415	Malawi	NA	2011	South East Africa
PT0206-C	ERR237416	Malawi	Chikwawa	2011	South East Africa
PT0207-C	ERR237417	Malawi	Chikwawa	2011	South East Africa
PT0208-C	ERR237418	Malawi	Chikwawa	2011	South East Africa
PT0209-C	ERR237419	Malawi	Chikwawa	2011	South East Africa
PT0210-C	ERR237420	Malawi	Chikwawa	2011	South East Africa
PT0211-C	ERR237421	Malawi	Chikwawa	2011	South East Africa
PT0212-C	ERR237422	Malawi	Chikwawa	2011	South East Africa
PT0213-C	ERR237423	Malawi	Chikwawa	2011	South East Africa
PT0214-C	ERR237424	Malawi	Chikwawa	2011	South East Africa
PT0215-C	ERR237425	Malawi	Chikwawa	2011	South East Africa
PT0216-C	ERR237426	Malawi	Chikwawa	2011	South East Africa
PT0217-C	ERR237427	Malawi	Chikwawa	2011	South East Africa
PT0218-C	ERR237428	Malawi	Chikwawa	2011	South East Africa
PT0219-C	ERR237429	Malawi	Chikwawa	2011	South East Africa
PT0220-C	ERR237430	Malawi	Chikwawa	2011	South East Africa
PT0221-C	ERR237431	Malawi	Chikwawa	2011	South East Africa
PT0222-C	ERR237432	Malawi	Chikwawa	2011	South East Africa
PT0223-C	ERR237433	Malawi	Chikwawa	2011	South East Africa
PT0224-C	ERR237434	Malawi	Chikwawa	2011	South East Africa
PT0225-C	ERR234520	Malawi	Chikwawa	2011	South East Africa
PT0226-C	ERR237435	Malawi	Chikwawa	2011	South East Africa
PT0227-C	ERR237436	Malawi	NA	2011	South East Africa
PT0228-C	ERR237437	Malawi	Chikwawa	2011	South East Africa
PT0229-C	ERR237390,ERR484536	Malawi	Chikwawa	2011	South East Africa
PT0230-Cx	ERR484537	Malawi	Chikwawa	2011	South East Africa
PT0231-C	ERR237392	Malawi	NA	2011	South East Africa
PT0232-C	ERR234521	Malawi	Chikwawa	2011	South East Africa
PT0233-Cx	ERR484539	Malawi	Chikwawa	2011	South East Africa
PT0234-Cx	ERR484540	Malawi	Chikwawa	2011	South East Africa
PT0235-C	ERR234522	Malawi	Chikwawa	2011	South East Africa
PT0236-C	ERR237395	Malawi	NA	2011	South East Africa
PT0237-C	ERR234523	Malawi	Chikwawa	2011	South East Africa
PT0238-C	ERR237396	Malawi	Chikwawa	2011	South East Africa
PT0239-Cx	ERR484543	Malawi	Chikwawa	2011	South East Africa
PT0240-C	ERR234524	Malawi	Chikwawa	2011	South East Africa
PT0241-C	ERR237398	Malawi	Chikwawa	2011	South East Africa
PT0242-C	ERR237399	Malawi	Chikwawa	2011	South East Africa
PT0243-Cx	ERR484546	Malawi	Chikwawa	2011	South East Africa
PT0244-C	ERR237401	Malawi	NA	2011	South East Africa
PT0246-C	ERR234525	Malawi	Chikwawa	2011	South East Africa
PT0247-C	ERR248950	Malawi	Chikwawa	2011	South East Africa
PT0248-C	ERR248951	Malawi	Chikwawa	2011	South East Africa
PT0249-Cx	ERR484550	Malawi	Chikwawa	2011	South East Africa
PT0250-C	ERR248953	Malawi	Chikwawa	2011	South East Africa
PT0252-C	ERR248954	Malawi	Chikwawa	2011	South East Africa
PT0253-C	ERR234526	Malawi	Chikwawa	2011	South East Africa
PT0254-C	ERR248955	Malawi	Chikwawa	2011	South East Africa
PT0255-C	ERR248956	Malawi	Chikwawa	2011	South East Africa
PT0256-C	ERR248957	Malawi	Chikwawa	2011	South East Africa
PT0257-C	ERR248958	Malawi	NA	2011	South East Africa
PT0258-C	ERR234527	Malawi	Chikwawa	2011	South East Africa
PT0260-C	ERR234528	Malawi	Chikwawa	2011	South East Africa
PT0261-C	ERR248959	Malawi	Chikwawa	2011	South East Africa
PT0262-C	ERR248960	Malawi	Chikwawa	2011	South East Africa
PT0263-C	ERR234529	Malawi	Chikwawa	2011	South East Africa
PT0264-Cx	ERR484559	Malawi	Chikwawa	2011	South East Africa
PT0266-C	ERR263667	Malawi	Chikwawa	2011	South East Africa
PT0269-C	ERR263668	Malawi	Chikwawa	2011	South East Africa
PT0270-C	ERR234530	Malawi	Chikwawa	2011	South East Africa
PT0271-C	ERR234531	Malawi	Chikwawa	2011	South East Africa
PT0273-C	ERR263669	Malawi	NA	2011	South East Africa
PT0274-C	ERR234532	Malawi	Chikwawa	2011	South East Africa
PT0275-C	ERR263670	Malawi	Chikwawa	2011	South East Africa
PT0276-C	ERR234533	Malawi	Chikwawa	2011	South East Africa
PT0277-C	ERR263671	Malawi	Chikwawa	2011	South East Africa
PT0174-C	ERR216599	Malawi	Zomba	2011	South East Africa
PT0175-C	ERR216487	Malawi	Zomba	2011	South East Africa
PT0176-C	ERR216598	Malawi	Zomba	2011	South East Africa
PT0177-C	ERR216658	Malawi	Zomba	2011	South East Africa
PT0178-C	ERR216587	Malawi	Zomba	2011	South East Africa
PT0179-C	ERR216588	Malawi	Zomba	2011	South East Africa
PT0180-C	ERR216589	Malawi	Zomba	2011	South East Africa
PT0181-C	ERR216488	Malawi	Zomba	2011	South East Africa
PT0182-C	ERR216590	Malawi	Zomba	2011	South East Africa
PT0183-C	ERR216591	Malawi	Zomba	2011	South East Africa
PT0184-C	ERR216608	Malawi	Zomba	2011	South East Africa
PT0279-C	ERR234534	Malawi	Zomba	2011	South East Africa
PT0280-C	ERR234535	Malawi	Zomba	2011	South East Africa
PT0281-C	ERR263672	Malawi	Zomba	2011	South East Africa
PT0282-C	ERR234536	Malawi	Zomba	2011	South East Africa
PT0283-C	ERR263673	Malawi	Zomba	2011	South East Africa
PT0284-C	ERR234537	Malawi	Zomba	2011	South East Africa
PT0285-C	ERR263674	Malawi	Zomba	2011	South East Africa
PT0286-C	ERR263675	Malawi	Zomba	2011	South East Africa
PT0287-C	ERR263676	Malawi	Zomba	2011	South East Africa
PT0289-C	ERR263677	Malawi	Zomba	2011	South East Africa
PT0290-C	ERR234538	Malawi	Zomba	2011	South East Africa
PT0291-C	ERR234539	Malawi	Zomba	2011	South East Africa
PT0292-C	ERR234540	Malawi	Zomba	2011	South East Africa
PT0294-C	ERR234541	Malawi	Zomba	2011	South East Africa
PT0295-C	ERR234542	Malawi	Zomba	2011	South East Africa
PT0296-C	ERR263678	Malawi	NA	2011	South East Africa
PT0297-C	ERR248962	Malawi	Zomba	2011	South East Africa
PT0298-C	ERR248963	Malawi	Zomba	2011	South East Africa
PT0299-C	ERR248964	Malawi	Zomba	2011	South East Africa
PT0300-C	ERR234543	Malawi	Zomba	2011	South East Africa
PT0301-C	ERR234544	Malawi	Zomba	2011	South East Africa
PT0302-C	ERR248965	Malawi	Zomba	2011	South East Africa
PT0303-C	ERR248966	Malawi	Zomba	2011	South East Africa
PT0304-C	ERR234545	Malawi	Zomba	2011	South East Africa
PH0001-C	ERR012272,ERR012322,ERR012387,ERR012710	Cambodia	Pursat	2007	South East Asia - East
PH0002-C	ERR012255,ERR012289,ERR012319,ERR012484,ERR012857	Cambodia	Pursat	2007	South East Asia - East
PH0003-C	ERR012222,ERR012265,ERR012388,ERR012455,ERR012759	Cambodia	Pursat	2007	South East Asia - East
PH0004-C	ERR012697,ERR012764,ERR012799,ERR013226	Cambodia	Pursat	2007	South East Asia - East
PH0005-C	ERR012406,ERR012730,ERR012786,ERR013191	Cambodia	Pursat	2007	South East Asia - East
PH0006-C	ERR012336,ERR012682,ERR012773,ERR013202	Cambodia	Pursat	2007	South East Asia - East
PH0007-C	ERR012296,ERR012830,ERR013193,ERR013237	Cambodia	Pursat	2007	South East Asia - East
PH0008-C	ERR012403,ERR013224,ERR013256,ERR013263	Cambodia	Pursat	2007	South East Asia - East
PH0010-C	ERR012647,ERR013234,ERR013238,ERR013259	Cambodia	Pursat	2007	South East Asia - East
PH0011-C	ERR012712,ERR013189,ERR013203,ERR013216	Cambodia	Pursat	2007	South East Asia - East
PH0012-C	ERR012790,ERR012835,ERR012341,ERR012394,ERR012413,ERR012436	Cambodia	Pursat	2007	South East Asia - East
PH0013-C	ERR012836,ERR013241,ERR013251,ERR013261	Cambodia	Pursat	2007	South East Asia - East
PH0014-C	ERR012731,ERR012733,ERR012855,ERR013194	Cambodia	Pursat	2007	South East Asia - East
PH0015-C	ERR012646,ERR012776,ERR012795,ERR013218	Cambodia	Pursat	2007	South East Asia - East
PH0016-C	ERR012678,ERR012699,ERR012767,ERR013239	Cambodia	Pursat	2007	South East Asia - East
PH0017-C	ERR012660,ERR012688,ERR012772,ERR013245	Cambodia	Pursat	2007	South East Asia - East
PH0018-C	ERR012653,ERR012663,ERR012842,ERR013195	Cambodia	Pursat	2007	South East Asia - East
PH0019-C	ERR012760,ERR012818,ERR012860,ERR013213	Cambodia	Pursat	2007	South East Asia - East
PH0020-C	ERR012695,ERR012827,ERR012829,ERR012846	Cambodia	Pursat	2007	South East Asia - East
PH0021-C	ERR012243,ERR012397,ERR012423,ERR012438,ERR012770,ERR012820,ERR012813,ERR012817,ERR012231,ERR033038,ERR023685	Cambodia	NA	2007	South East Asia - East
PH0022-C	ERR012294,ERR023686,ERR012664,ERR012734,ERR012757,ERR012783,ERR012804,ERR012831,ERR012661,ERR012722,ERR012728,ERR012735,ERR012744,ERR012801	Cambodia	Pailin	2007	South East Asia - East
PH0024-C	ERR015385	Cambodia	Pursat	2007	South East Asia - East
PH0026-C	ERR012281	Cambodia	Pursat	2007	South East Asia - East
PH0027-C	ERR012528	Cambodia	Pursat	2007	South East Asia - East
PH0028-Cx	ERR015320,ERR018895	Cambodia	Pursat	2007	South East Asia - East
PH0029-Cx	ERR015414	Cambodia	Lab	2007	South East Asia - East
PH0031-Cx	ERR015389	Cambodia	Pursat	2007	South East Asia - East
PH0042-C	ERR012453,ERR012485	Cambodia	Pursat	2007	South East Asia - East
PH0043-C	ERR012314,ERR012407	Cambodia	Pailin	2007	South East Asia - East
PH0044-C	ERR015372,ERR018918	Cambodia	Pailin	2008	South East Asia - East
PH0045-C	ERR015336,ERR015376	Cambodia	Pailin	2008	South East Asia - East
PH0046-C	ERR015394,ERR015433	Cambodia	Pailin	2008	South East Asia - East
PH0105-C	ERR022902	Cambodia	Pailin	2008	South East Asia - East
PH0109-C	ERR022517	Cambodia	Pailin	2008	South East Asia - East
PH0110-C	ERR022518	Cambodia	Pailin	2008	South East Asia - East
PH0111-C	ERR020114	Cambodia	Pailin	2008	South East Asia - East
PH0112-C	ERR022850	Cambodia	Pailin	2008	South East Asia - East
PH0114-C	ERR029970	Cambodia	Pailin	2008	South East Asia - East
PH0116-C	ERR020104	Cambodia	Pailin	2008	South East Asia - East
PH0117-C	ERR031712	Cambodia	Pailin	2008	South East Asia - East
PH0118-C	ERR021978	Cambodia	Pailin	2008	South East Asia - East
PH0119-C	ERR031077	Cambodia	Pailin	2008	South East Asia - East
PH0120-C	ERR022903	Cambodia	Pailin	2008	South East Asia - East
PH0134-C	ERR022852	Cambodia	Pailin	2008	South East Asia - East
PH0136-C	ERR022853	Cambodia	Pailin	2008	South East Asia - East
PH0137-C	ERR019846	Cambodia	Pailin	2008	South East Asia - East
PH0155-C	ERR022905	Cambodia	Tasanh	2008	South East Asia - East
PH0156-C	ERR022854	Cambodia	Tasanh	2008	South East Asia - East
PH0232-C	ERR040036	Cambodia	Pailin	2008	South East Asia - East
PH0233-C	ERR039954	Cambodia	Pailin	2008	South East Asia - East
PH0234-C	ERR039967	Cambodia	Pailin	2008	South East Asia - East
PH0235-C	ERR039965	Cambodia	Pailin	2008	South East Asia - East
PH0236-C	ERR039956	Cambodia	Pailin	2008	South East Asia - East
PH0386-C	ERR040031	Cambodia	Tasanh	2008	South East Asia - East
PH0387-C	ERR040035	Cambodia	Tasanh	2008	South East Asia - East
PH0388-C	ERR040038	Cambodia	Tasanh	2008	South East Asia - East
PH0389-C	ERR040017	Cambodia	Tasanh	2008	South East Asia - East
PH0390-C	ERR040037	Cambodia	Tasanh	2008	South East Asia - East
PH0391-C	ERR040033	Cambodia	Tasanh	2008	South East Asia - East
PH0392-C	ERR040029	Cambodia	Tasanh	2008	South East Asia - East
PH0393-C	ERR040044	Cambodia	Tasanh	2008	South East Asia - East
PH0394-C	ERR040050	Cambodia	Tasanh	2008	South East Asia - East
PH0395-C	ERR040000	Cambodia	Tasanh	2008	South East Asia - East
PH0396-C	ERR040027	Cambodia	Tasanh	2008	South East Asia - East
PH0397-C	ERR040008	Cambodia	Tasanh	2008	South East Asia - East
PH0398-C	ERR040013	Cambodia	Tasanh	2008	South East Asia - East
PH0400-C	ERR039948	Cambodia	Tasanh	2008	South East Asia - East
PH0403-C	ERR040030	Cambodia	Tasanh	2008	South East Asia - East
PH0407-C	ERR039893	Cambodia	Tasanh	2008	South East Asia - East
PH0408-C	ERR039929	Cambodia	Tasanh	2008	South East Asia - East
PH0409-CW	ERR042671	Cambodia	Tasanh	2008	South East Asia - East
PH0410-C	ERR039921	Cambodia	Tasanh	2008	South East Asia - East
PH0411-C	ERR039905	Cambodia	Tasanh	2008	South East Asia - East
PH0412-C	ERR039895	Cambodia	Tasanh	2008	South East Asia - East
PH0413-C	ERR039912	Cambodia	Tasanh	2008	South East Asia - East
PH0415-C	ERR039907	Cambodia	Tasanh	2008	South East Asia - East
PH0416-C	ERR039983	Cambodia	Tasanh	2008	South East Asia - East
PH0418-C	ERR039899	Cambodia	Tasanh	2008	South East Asia - East
PH0420-CW	ERR042672	Cambodia	Tasanh	2008	South East Asia - East
PH0421-C	ERR039900	Cambodia	Tasanh	2008	South East Asia - East
PH0422-CW	ERR042673	Cambodia	Tasanh	2008	South East Asia - East
PH0424-C	ERR039996	Cambodia	Tasanh	2008	South East Asia - East
PH0438-C	ERR039970	Cambodia	Pailin	2008	South East Asia - East
PH0444-C	ERR039898	Cambodia	Pailin	2008	South East Asia - East
PH0447-C	ERR039915	Cambodia	Pailin	2008	South East Asia - East
PH0450-C	ERR040020	Cambodia	Pailin	2008	South East Asia - East
PH0047-Cx	ERR039880	Cambodia	Pursat	2009	South East Asia - East
PH0051-Cx	ERR039881	Cambodia	Pursat	2009	South East Asia - East
PH0052-C	ERR015380	Cambodia	Pursat	2009	South East Asia - East
PH0054-C	ERR018920	Cambodia	Pursat	2009	South East Asia - East
PH0055-C	ERR015437	Cambodia	Pursat	2009	South East Asia - East
PH0056-C	ERR015327	Cambodia	Pursat	2009	South East Asia - East
PH0057-C	ERR015419	Cambodia	Pursat	2009	South East Asia - East
PH0058-C	ERR018919	Cambodia	Pursat	2009	South East Asia - East
PH0059-C	ERR015401	Cambodia	Pursat	2009	South East Asia - East
PH0060-C	ERR015430	Cambodia	Pursat	2009	South East Asia - East
PH0063-C	ERR018940	Cambodia	Pursat	2009	South East Asia - East
PH0064-C	ERR018972	Cambodia	Pursat	2009	South East Asia - East
PH0494-CW	ERR063584	Cambodia	Pursat	2009	South East Asia - East
PH0495-CW	ERR063585	Cambodia	Pursat	2009	South East Asia - East
PH0496-CW	ERR063586	Cambodia	Pursat	2009	South East Asia - East
PH0497-CW	ERR063587	Cambodia	Pursat	2009	South East Asia - East
PH0498-CW	ERR063588	Cambodia	Pursat	2009	South East Asia - East
PH0500-CW	ERR063590	Cambodia	Pursat	2009	South East Asia - East
PH0501-CW	ERR063591	Cambodia	Pursat	2009	South East Asia - East
PH0217-C	ERR039984	Cambodia	Pailin	2009	South East Asia - East
PH0218-C	ERR040018	Cambodia	Pailin	2009	South East Asia - East
PH0221-C	ERR040004	Cambodia	Pailin	2009	South East Asia - East
PH0222-C	ERR039985	Cambodia	Pailin	2009	South East Asia - East
PH0223-CW	ERR042670	Cambodia	Pailin	2009	South East Asia - East
PH0224-C	ERR039998	Cambodia	Pailin	2009	South East Asia - East
PH0225-C	ERR039955	Cambodia	Pailin	2009	South East Asia - East
PH0227-C	ERR039943	Cambodia	Pailin	2009	South East Asia - East
PH0228-C	ERR040009	Cambodia	Pailin	2009	South East Asia - East
PH0229-C	ERR039889	Cambodia	Pailin	2009	South East Asia - East
PH0157-C	ERR023033	Cambodia	Pursat	2010	South East Asia - East
PH0161-C	ERR023034	Cambodia	Pursat	2010	South East Asia - East
PH0163-C	ERR023035	Cambodia	Pursat	2010	South East Asia - East
PH0164-C	ERR023036	Cambodia	Pursat	2010	South East Asia - East
PH0165-C	ERR023037	Cambodia	Pursat	2010	South East Asia - East
PH0167-C	ERR023170	Cambodia	Pursat	2010	South East Asia - East
PH0169-C	ERR027089	Cambodia	Pursat	2010	South East Asia - East
PH0171-C	ERR027090	Cambodia	Pursat	2010	South East Asia - East
PH0172-C	ERR022923	Cambodia	Pursat	2010	South East Asia - East
PH0173-C	ERR023038	Cambodia	Pursat	2010	South East Asia - East
PH0191-C	ERR022924	Cambodia	Pursat	2010	South East Asia - East
PH0192-C	ERR022925	Cambodia	Pursat	2010	South East Asia - East
PH0193-C	ERR022926	Cambodia	Pursat	2010	South East Asia - East
PH0194-C	ERR022927	Cambodia	Pursat	2010	South East Asia - East
PH0195-C	ERR022928	Cambodia	Pursat	2010	South East Asia - East
PH0197-C	ERR022930	Cambodia	Pursat	2010	South East Asia - East
PH0198-C	ERR023029	Cambodia	Pursat	2010	South East Asia - East
PH0199-C	ERR023030	Cambodia	Pursat	2010	South East Asia - East
PH0200-C	ERR023031	Cambodia	Pursat	2010	South East Asia - East
PH0206-C	ERR034093	Cambodia	Pursat	2010	South East Asia - East
PH0207-C	ERR033030	Cambodia	Pursat	2010	South East Asia - East
PH0208-C	ERR033037	Cambodia	Pursat	2010	South East Asia - East
PH0209-C	ERR034095	Cambodia	Pursat	2010	South East Asia - East
PH0210-C	ERR033032	Cambodia	Pursat	2010	South East Asia - East
PH0211-C	ERR033033	Cambodia	Pursat	2010	South East Asia - East
PH0212-C	ERR034094	Cambodia	Pursat	2010	South East Asia - East
PH0213-C	ERR033034	Cambodia	Pursat	2010	South East Asia - East
PH0238-C	ERR042209	Cambodia	Pursat	2010	South East Asia - East
PH0239-C	ERR042210	Cambodia	Pursat	2010	South East Asia - East
PH0240-C	ERR042211	Cambodia	Pursat	2010	South East Asia - East
PH0241-C	ERR042212	Cambodia	Pursat	2010	South East Asia - East
PH0242-C	ERR042213	Cambodia	Pursat	2010	South East Asia - East
PH0243-C	ERR042214	Cambodia	Pursat	2010	South East Asia - East
PH0244-C	ERR042215	Cambodia	Pursat	2010	South East Asia - East
PH0245-C	ERR042216	Cambodia	Pursat	2010	South East Asia - East
PH0246-C	ERR039237	Cambodia	Pursat	2010	South East Asia - East
PH0247-C	ERR039238	Cambodia	Pursat	2010	South East Asia - East
PH0248-C	ERR039239	Cambodia	Pursat	2010	South East Asia - East
PH0249-C	ERR039240	Cambodia	Pursat	2010	South East Asia - East
PH0250-C	ERR039241	Cambodia	Pursat	2010	South East Asia - East
PH0251-C	ERR039242	Cambodia	Pursat	2010	South East Asia - East
PH0252-C	ERR039243	Cambodia	Pursat	2010	South East Asia - East
PH0253-C	ERR039987	Cambodia	Pursat	2010	South East Asia - East
PH0274-C	ERR042667	Cambodia	Pursat	2010	South East Asia - East
PH0283-C	ERR039919	Cambodia	Pursat	2010	South East Asia - East
PH0284-C	ERR042658	Cambodia	Pursat	2010	South East Asia - East
PH0285-C	ERR042655	Cambodia	Pursat	2010	South East Asia - East
PH0286-CW	ERR043321	Cambodia	Pursat	2010	South East Asia - East
PH0294-C	ERR039934	Cambodia	NA	2010	South East Asia - East
PH0297-C	ERR039908	Cambodia	Pursat	2010	South East Asia - East
PH0300-C	ERR039916	Cambodia	Pursat	2010	South East Asia - East
PH0302-C	ERR042652	Cambodia	Pursat	2010	South East Asia - East
PH0303-CW	ERR043324	Cambodia	Pursat	2010	South East Asia - East
PH0304-C	ERR042664	Cambodia	Pursat	2010	South East Asia - East
PH0305-C	ERR039941	Cambodia	Pursat	2010	South East Asia - East
PH0306-C	ERR039904	Cambodia	Pursat	2010	South East Asia - East
PH0307-C	ERR039927	Cambodia	Pursat	2010	South East Asia - East
PH0308-CW	ERR043325	Cambodia	Pursat	2010	South East Asia - East
PH0321-C	ERR039175	Cambodia	Pursat	2010	South East Asia - East
PH0322-C	ERR039176	Cambodia	Pursat	2010	South East Asia - East
PH0324-C	ERR039178	Cambodia	Pursat	2010	South East Asia - East
PH0325-C	ERR039179	Cambodia	Pursat	2010	South East Asia - East
PH0326-C	ERR045649	Cambodia	Pursat	2010	South East Asia - East
PH0327-C	ERR039180	Cambodia	Pursat	2010	South East Asia - East
PH0328-C	ERR039181	Cambodia	Pursat	2010	South East Asia - East
PH0329-C	ERR039182	Cambodia	Pursat	2010	South East Asia - East
PH0330-C	ERR045650	Cambodia	Pursat	2010	South East Asia - East
PH0332-C	ERR039184	Cambodia	Pursat	2010	South East Asia - East
PH0333-C	ERR045651	Cambodia	Pursat	2010	South East Asia - East
PH0334-C	ERR039185	Cambodia	Pursat	2010	South East Asia - East
PH0335-C	ERR039186	Cambodia	Pursat	2010	South East Asia - East
PH0336-C	ERR039187	Cambodia	Pursat	2010	South East Asia - East
PH0337-C	ERR039188	Cambodia	Pursat	2010	South East Asia - East
PH0338-C	ERR039189	Cambodia	Pursat	2010	South East Asia - East
PH0453-C	ERR039856	Cambodia	Pursat	2010	South East Asia - East
PH0454-C	ERR039857	Cambodia	Pursat	2010	South East Asia - East
PH0455-C	ERR039858	Cambodia	Pursat	2010	South East Asia - East
PH0456-C	ERR039859	Cambodia	Pursat	2010	South East Asia - East
PH0457-CW	ERR043326	Cambodia	Pursat	2010	South East Asia - East
PH0458-CW	ERR043327	Cambodia	Pursat	2010	South East Asia - East
PH0459-CW	ERR043328	Cambodia	Pursat	2010	South East Asia - East
PH0460-C	ERR039860	Cambodia	Pursat	2010	South East Asia - East
PH0461-C	ERR039861	Cambodia	Pursat	2010	South East Asia - East
PH0462-C	ERR039862	Cambodia	Pursat	2010	South East Asia - East
PH0463-C	ERR039863	Cambodia	Pursat	2010	South East Asia - East
PH0464-CW	ERR043329	Cambodia	Pursat	2010	South East Asia - East
PH0465-CW	ERR043330	Cambodia	Pursat	2010	South East Asia - East
PH0466-C	ERR039864	Cambodia	Pursat	2010	South East Asia - East
PH0467-CW	ERR043331	Cambodia	Pursat	2010	South East Asia - East
PH0468-C	ERR039865	Cambodia	Pursat	2010	South East Asia - East
PH0469-CW	ERR043332	Cambodia	Pursat	2010	South East Asia - East
PH0470-C	ERR039866	Cambodia	Pursat	2010	South East Asia - East
PH0471-C	ERR039867	Cambodia	Pursat	2010	South East Asia - East
PH0472-C	ERR039868	Cambodia	Pursat	2010	South East Asia - East
PH0473-C	ERR039869	Cambodia	Pursat	2010	South East Asia - East
PH0474-CW	ERR043333	Cambodia	Pursat	2010	South East Asia - East
PH0475-C	ERR039870	Cambodia	Pursat	2010	South East Asia - East
PH0477-C	ERR039872	Cambodia	Pursat	2010	South East Asia - East
PH0478-C	ERR039873	Cambodia	Pursat	2010	South East Asia - East
PH0479-CW	ERR045654	Cambodia	Pursat	2010	South East Asia - East
PH0480-C	ERR039874	Cambodia	Pursat	2010	South East Asia - East
PH0481-C	ERR039875	Cambodia	Pursat	2010	South East Asia - East
PH0482-C	ERR039876	Cambodia	Pursat	2010	South East Asia - East
PH0483-CW	ERR045655	Cambodia	Pursat	2010	South East Asia - East
PH0499-CW	ERR063589	Cambodia	Pursat	2010	South East Asia - East
PH0201-C	ERR033026	Cambodia	Ratanakiri	2010	South East Asia - East
PH0203-C	ERR033027	Cambodia	Ratanakiri	2010	South East Asia - East
PH0204-C	ERR033028	Cambodia	Ratanakiri	2010	South East Asia - East
PH0205-C	ERR033029	Cambodia	Ratanakiri	2010	South East Asia - East
PH0339-C	ERR039190	Cambodia	Ratanakiri	2010	South East Asia - East
PH0340-C	ERR039191	Cambodia	Ratanakiri	2010	South East Asia - East
PH0341-C	ERR039192	Cambodia	Ratanakiri	2010	South East Asia - East
PH0342-C	ERR039193	Cambodia	Ratanakiri	2010	South East Asia - East
PH0343-C	ERR039194	Cambodia	Ratanakiri	2010	South East Asia - East
PH0344-C	ERR045652	Cambodia	Ratanakiri	2010	South East Asia - East
PH0345-C	ERR039195	Cambodia	Ratanakiri	2010	South East Asia - East
PH0346-C	ERR039196	Cambodia	Ratanakiri	2010	South East Asia - East
PH0347-C	ERR039197	Cambodia	Ratanakiri	2010	South East Asia - East
PH0348-C	ERR039198	Cambodia	Ratanakiri	2010	South East Asia - East
PH0349-C	ERR039199	Cambodia	Ratanakiri	2010	South East Asia - East
PH0350-C	ERR039200	Cambodia	Ratanakiri	2010	South East Asia - East
PH0351-C	ERR039201	Cambodia	Ratanakiri	2010	South East Asia - East
PH0352-C	ERR039202	Cambodia	Ratanakiri	2010	South East Asia - East
PH0353-C	ERR039203	Cambodia	Ratanakiri	2010	South East Asia - East
PH0354-C	ERR039204	Cambodia	Ratanakiri	2010	South East Asia - East
PH0355-C	ERR039205	Cambodia	Ratanakiri	2010	South East Asia - East
PH0356-C	ERR039206	Cambodia	Ratanakiri	2010	South East Asia - East
PH0357-C	ERR039207	Cambodia	Ratanakiri	2010	South East Asia - East
PH0358-C	ERR039208	Cambodia	Ratanakiri	2010	South East Asia - East
PH0359-C	ERR039209	Cambodia	Ratanakiri	2010	South East Asia - East
PH0360-C	ERR039210	Cambodia	Ratanakiri	2010	South East Asia - East
PH0361-C	ERR039211	Cambodia	Ratanakiri	2010	South East Asia - East
PH0362-C	ERR039212	Cambodia	Ratanakiri	2010	South East Asia - East
PH0363-C	ERR039213	Cambodia	Ratanakiri	2010	South East Asia - East
PH0364-C	ERR039214	Cambodia	Ratanakiri	2010	South East Asia - East
PH0365-C	ERR039215	Cambodia	Ratanakiri	2010	South East Asia - East
PH0366-C	ERR039216	Cambodia	Ratanakiri	2010	South East Asia - East
PH0367-C	ERR039217	Cambodia	Ratanakiri	2010	South East Asia - East
PH0368-C	ERR039218	Cambodia	Ratanakiri	2010	South East Asia - East
PH0369-C	ERR039219	Cambodia	Ratanakiri	2010	South East Asia - East
PH0370-C	ERR039220	Cambodia	Ratanakiri	2010	South East Asia - East
PH0371-C	ERR039221	Cambodia	Ratanakiri	2010	South East Asia - East
PH0372-C	ERR039222	Cambodia	Ratanakiri	2010	South East Asia - East
PH0373-C	ERR039223	Cambodia	Ratanakiri	2010	South East Asia - East
PH0374-C	ERR039224	Cambodia	Ratanakiri	2010	South East Asia - East
PH0375-C	ERR039225	Cambodia	Ratanakiri	2010	South East Asia - East
PH0376-C	ERR039226	Cambodia	Ratanakiri	2010	South East Asia - East
PH0377-C	ERR039227	Cambodia	Ratanakiri	2010	South East Asia - East
PH0378-C	ERR039228	Cambodia	Ratanakiri	2010	South East Asia - East
PH0379-C	ERR039229	Cambodia	Ratanakiri	2010	South East Asia - East
PH0380-C	ERR045653	Cambodia	Ratanakiri	2010	South East Asia - East
PH0381-C	ERR039230	Cambodia	Ratanakiri	2010	South East Asia - East
PH0382-C	ERR039231	Cambodia	Ratanakiri	2010	South East Asia - East
PH0383-C	ERR039232	Cambodia	Ratanakiri	2010	South East Asia - East
PH0384-C	ERR039233	Cambodia	Ratanakiri	2010	South East Asia - East
IVC10-BB-0059	SRR2317700	Cambodia	NA	2010	South East Asia - East
IVC10-BB-0052	SRR2317584	Cambodia	NA	2010	South East Asia - East
IVC10-BB-0056	SRR2317585	Cambodia	NA	2010	South East Asia - East
PH0259-C	ERR042657	Cambodia	Pursat	2010	South East Asia - East
PH0278-CW	ERR043319	Cambodia	Pursat	2010	South East Asia - East
PH0282-C	ERR039926	Cambodia	Pursat	2010	South East Asia - East
PH0292-C	ERR042668	Cambodia	Pursat	2010	South East Asia - East
PH0476-C	ERR039871	Cambodia	Pursat	2010	South East Asia - East
PH0493-C	ERR211560	Cambodia	Pursat	2010	South East Asia - East
IVC11-KP-0001	SRR2317586	Cambodia	NA	2011	South East Asia - East
IVC11-KP-0004	SRR2317587	Cambodia	NA	2011	South East Asia - East
IVC11-KP-0027	SRR2317692	Cambodia	NA	2011	South East Asia - East
IVC11-KP-0054	SRR2317694	Cambodia	NA	2011	South East Asia - East
IVC11-BB-0082	SRR2318484	Cambodia	NA	2011	South East Asia - East
IVC11-BB-0085	SRR2318694	Cambodia	NA	2011	South East Asia - East
IVC11-BB-0079	SRR2318021	Cambodia	NA	2011	South East Asia - East
IVC11-BB-0080	SRR2318061	Cambodia	NA	2011	South East Asia - East
IVC11-KP-0030	SRR2317693	Cambodia	NA	2011	South East Asia - East
IVC11-KP-0059	SRR2317695	Cambodia	NA	2011	South East Asia - East
PH0817-C	ERR175488	Cambodia	Pailin	2011	South East Asia - East
PH0818-C	ERR175497	Cambodia	Pailin	2011	South East Asia - East
PH0819-C	ERR175504	Cambodia	Pailin	2011	South East Asia - East
PH0820-C	ERR175495	Cambodia	Pailin	2011	South East Asia - East
PH0821-C	ERR175489	Cambodia	Pailin	2011	South East Asia - East
PH0822-C	ERR175498	Cambodia	Pailin	2011	South East Asia - East
PH0823-C	ERR175490	Cambodia	Pailin	2011	South East Asia - East
PH0824-C	ERR175515	Cambodia	Pailin	2011	South East Asia - East
PH0825-C	ERR164732	Cambodia	Pailin	2011	South East Asia - East
PH0826-C	ERR175506	Cambodia	Pailin	2011	South East Asia - East
PH0828-C	ERR175492	Cambodia	Pailin	2011	South East Asia - East
PH0829-C	ERR175520	Cambodia	Pailin	2011	South East Asia - East
PH0830-C	ERR171561	Cambodia	Pailin	2011	South East Asia - East
PH0831-C	ERR175502	Cambodia	Pailin	2011	South East Asia - East
PH0832-C	ERR175516	Cambodia	Pailin	2011	South East Asia - East
PH0833-C	ERR180081	Cambodia	Pailin	2011	South East Asia - East
PH0834-C	ERR175508	Cambodia	Pailin	2011	South East Asia - East
PH0835-C	ERR180066	Cambodia	Pailin	2011	South East Asia - East
PH0836-C	ERR171575	Cambodia	Pailin	2011	South East Asia - East
PH0837-C	ERR175519	Cambodia	Pailin	2011	South East Asia - East
PH0838-C	ERR171566	Cambodia	Pailin	2011	South East Asia - East
PH0839-C	ERR180077	Cambodia	Pailin	2011	South East Asia - East
PH0840-C	ERR171567	Cambodia	Pailin	2011	South East Asia - East
PH0841-C	ERR180068	Cambodia	Pailin	2011	South East Asia - East
PH0842-C	ERR180057	Cambodia	Pailin	2011	South East Asia - East
PH0843-C	ERR175487	Cambodia	Pailin	2011	South East Asia - East
PH0844-C	ERR180054	Cambodia	Pailin	2011	South East Asia - East
PH0845-C	ERR180086	Cambodia	Pailin	2011	South East Asia - East
PH0846-C	ERR180048	Cambodia	Pailin	2011	South East Asia - East
PH0847-C	ERR180051	Cambodia	Pailin	2011	South East Asia - East
PH0848-C	ERR180090	Cambodia	Pailin	2011	South East Asia - East
PH0849-C	ERR180050	Cambodia	Pailin	2011	South East Asia - East
PH0850-C	ERR171578	Cambodia	Pailin	2011	South East Asia - East
PH0851-C	ERR180055	Cambodia	Pailin	2011	South East Asia - East
PH0852-C	ERR180059	Cambodia	Pailin	2011	South East Asia - East
PH0853-C	ERR175518	Cambodia	Pailin	2011	South East Asia - East
PH0854-C	ERR175507	Cambodia	Pailin	2011	South East Asia - East
PH0855-C	ERR171565	Cambodia	Pailin	2011	South East Asia - East
PH0856-C	ERR180093	Cambodia	Pailin	2011	South East Asia - East
PH0858-C	ERR175511	Cambodia	Pailin	2011	South East Asia - East
PH0886-C	ERR216536	Cambodia	Pailin	2011	South East Asia - East
PH0887-C	ERR216537	Cambodia	Pailin	2011	South East Asia - East
PH0888-C	ERR216538	Cambodia	Pailin	2011	South East Asia - East
PH0889-C	ERR216551	Cambodia	Pailin	2011	South East Asia - East
PH0890-C	ERR216552	Cambodia	Pailin	2011	South East Asia - East
PH0891-Cx	ERR388746	Cambodia	Pailin	2011	South East Asia - East
PH0892-C	ERR216553	Cambodia	Pailin	2011	South East Asia - East
PH1136-C	ERR426026	Cambodia	Pailin	2011	South East Asia - East
PH1137-C	ERR404253	Cambodia	Pailin	2011	South East Asia - East
PH1138-C	ERR404197	Cambodia	Pailin	2011	South East Asia - East
PH0511-C	ERR067570	Cambodia	Preah Vihear	2011	South East Asia - East
PH0513-C	ERR063635	Cambodia	Preah Vihear	2011	South East Asia - East
PH0514-C	ERR063623	Cambodia	Preah Vihear	2011	South East Asia - East
PH0515-C	ERR067571	Cambodia	Preah Vihear	2011	South East Asia - East
PH0516-C	ERR063631	Cambodia	Preah Vihear	2011	South East Asia - East
PH0517-C	ERR063632	Cambodia	Preah Vihear	2011	South East Asia - East
PH0518-C	ERR063622	Cambodia	Preah Vihear	2011	South East Asia - East
PH0519-C	ERR067565	Cambodia	Preah Vihear	2011	South East Asia - East
PH0520-C	ERR067574	Cambodia	Preah Vihear	2011	South East Asia - East
PH0521-C	ERR067572	Cambodia	Preah Vihear	2011	South East Asia - East
PH0522-C	ERR063634	Cambodia	Preah Vihear	2011	South East Asia - East
PH0523-C	ERR063637	Cambodia	Preah Vihear	2011	South East Asia - East
PH0524-C	ERR063629	Cambodia	Preah Vihear	2011	South East Asia - East
PH0525-C	ERR063630	Cambodia	Preah Vihear	2011	South East Asia - East
PH0585-C	ERR123843	Cambodia	Preah Vihear	2011	South East Asia - East
PH0586-C	ERR123844	Cambodia	Preah Vihear	2011	South East Asia - East
PH0587-C	ERR123845	Cambodia	Preah Vihear	2011	South East Asia - East
PH0588-C	ERR123846	Cambodia	Preah Vihear	2011	South East Asia - East
PH0589-C	ERR123847	Cambodia	Preah Vihear	2011	South East Asia - East
PH0590-C	ERR123848	Cambodia	Preah Vihear	2011	South East Asia - East
PH0591-C	ERR123849	Cambodia	Preah Vihear	2011	South East Asia - East
PH0592-C	ERR123850	Cambodia	Preah Vihear	2011	South East Asia - East
PH0593-C	ERR123851	Cambodia	Preah Vihear	2011	South East Asia - East
PH0594-C	ERR123852	Cambodia	Preah Vihear	2011	South East Asia - East
PH0595-C	ERR123853	Cambodia	Preah Vihear	2011	South East Asia - East
PH0596-C	ERR114347	Cambodia	Preah Vihear	2011	South East Asia - East
PH0597-C	ERR123854	Cambodia	Preah Vihear	2011	South East Asia - East
PH0598-C	ERR123855	Cambodia	Preah Vihear	2011	South East Asia - East
PH0599-C	ERR123856	Cambodia	Preah Vihear	2011	South East Asia - East
PH0600-C	ERR123857	Cambodia	Preah Vihear	2011	South East Asia - East
PH0601-C	ERR123858	Cambodia	Preah Vihear	2011	South East Asia - East
PH0602-C	ERR123859	Cambodia	Preah Vihear	2011	South East Asia - East
PH0603-C	ERR123860	Cambodia	Preah Vihear	2011	South East Asia - East
PH0604-C	ERR114348	Cambodia	Preah Vihear	2011	South East Asia - East
PH0605-C	ERR114349	Cambodia	Preah Vihear	2011	South East Asia - East
PH0608-C	ERR123863	Cambodia	Preah Vihear	2011	South East Asia - East
PH0609-C	ERR123864	Cambodia	Preah Vihear	2011	South East Asia - East
PH0610-C	ERR123865	Cambodia	Preah Vihear	2011	South East Asia - East
PH0611-C	ERR123866	Cambodia	Preah Vihear	2011	South East Asia - East
PH0613-C	ERR123868	Cambodia	Preah Vihear	2011	South East Asia - East
PH0727-C	ERR205972	Cambodia	Preah Vihear	2011	South East Asia - East
PH0728-C	ERR216653	Cambodia	Preah Vihear	2011	South East Asia - East
PH0729-C	ERR205967	Cambodia	Preah Vihear	2011	South East Asia - East
PH0730-C	ERR171598	Cambodia	Preah Vihear	2011	South East Asia - East
PH0731-C	ERR171599	Cambodia	Preah Vihear	2011	South East Asia - East
PH0732-C	ERR171600	Cambodia	Preah Vihear	2011	South East Asia - East
PH0733-C	ERR171601	Cambodia	Preah Vihear	2011	South East Asia - East
PH0734-C	ERR171602	Cambodia	Preah Vihear	2011	South East Asia - East
PH0735-C	ERR171603	Cambodia	Preah Vihear	2011	South East Asia - East
PH0736-C	ERR171604	Cambodia	Preah Vihear	2011	South East Asia - East
PH0737-C	ERR205965	Cambodia	Preah Vihear	2011	South East Asia - East
PH0738-C	ERR171605	Cambodia	Preah Vihear	2011	South East Asia - East
PH0739-C	ERR171606	Cambodia	Preah Vihear	2011	South East Asia - East
PH0741-C	ERR205970	Cambodia	Preah Vihear	2011	South East Asia - East
PH0742-C	ERR171607	Cambodia	Preah Vihear	2011	South East Asia - East
PH0743-C	ERR171608	Cambodia	Preah Vihear	2011	South East Asia - East
PH0744-C	ERR171609	Cambodia	Preah Vihear	2011	South East Asia - East
PH0745-C	ERR171610	Cambodia	Preah Vihear	2011	South East Asia - East
PH0746-C	ERR171611	Cambodia	Preah Vihear	2011	South East Asia - East
PH0747-Cx	ERR388773	Cambodia	Preah Vihear	2011	South East Asia - East
PH0749-C	ERR171612	Cambodia	Preah Vihear	2011	South East Asia - East
PH0750-Cx	ERR388764	Cambodia	Preah Vihear	2011	South East Asia - East
PH0752-C	ERR216654	Cambodia	Preah Vihear	2011	South East Asia - East
PH0753-Cx	ERR388775	Cambodia	Preah Vihear	2011	South East Asia - East
PH0754-C	ERR171653	Cambodia	Preah Vihear	2011	South East Asia - East
PH0755-C	ERR171613	Cambodia	Preah Vihear	2011	South East Asia - East
PH0756-Cx	ERR388765	Cambodia	Preah Vihear	2011	South East Asia - East
PH0757-C	ERR171614	Cambodia	Preah Vihear	2011	South East Asia - East
PH0758-C	ERR171615	Cambodia	Preah Vihear	2011	South East Asia - East
PH0759-C	ERR171650	Cambodia	Preah Vihear	2011	South East Asia - East
PH0760-C	ERR171616	Cambodia	Preah Vihear	2011	South East Asia - East
PH0761-C	ERR171652	Cambodia	Preah Vihear	2011	South East Asia - East
PH0762-Cx	ERR388776	Cambodia	Preah Vihear	2011	South East Asia - East
PH0763-C	ERR171617	Cambodia	Preah Vihear	2011	South East Asia - East
PH0484-C	ERR039877	Cambodia	Pursat	2011	South East Asia - East
PH0485-C	ERR039878	Cambodia	Pursat	2011	South East Asia - East
PH0486-C	ERR039879	Cambodia	Pursat	2011	South East Asia - East
PH0487-C	ERR039882	Cambodia	Pursat	2011	South East Asia - East
PH0488-C	ERR039883	Cambodia	Pursat	2011	South East Asia - East
PH0489-C	ERR039884	Cambodia	Pursat	2011	South East Asia - East
PH0490-C	ERR039885	Cambodia	Pursat	2011	South East Asia - East
PH0526-C	ERR205942	Cambodia	Pursat	2011	South East Asia - East
PH0527-C	ERR205949	Cambodia	Pursat	2011	South East Asia - East
PH0528-C	ERR063625	Cambodia	Pursat	2011	South East Asia - East
PH0529-C	ERR205948	Cambodia	Pursat	2011	South East Asia - East
PH0530-C	ERR205943	Cambodia	Pursat	2011	South East Asia - East
PH0531-C	ERR063619	Cambodia	Pursat	2011	South East Asia - East
PH0532-C	ERR205944	Cambodia	Pursat	2011	South East Asia - East
PH0533-C	ERR067568	Cambodia	Pursat	2011	South East Asia - East
PH0534-C	ERR063620	Cambodia	Pursat	2011	South East Asia - East
PH0535-C	ERR205941	Cambodia	Pursat	2011	South East Asia - East
PH0536-C	ERR063624	Cambodia	Pursat	2011	South East Asia - East
PH0537-C	ERR067564	Cambodia	Pursat	2011	South East Asia - East
PH0538-C	ERR067566	Cambodia	Pursat	2011	South East Asia - East
PH0539-C	ERR063618	Cambodia	Pursat	2011	South East Asia - East
PH0540-C	ERR205937	Cambodia	Pursat	2011	South East Asia - East
PH0541-C	ERR126018	Cambodia	Pursat	2011	South East Asia - East
PH0542-C	ERR063633	Cambodia	Pursat	2011	South East Asia - East
PH0543-C	ERR205950	Cambodia	Pursat	2011	South East Asia - East
PH0544-C	ERR067569	Cambodia	Pursat	2011	South East Asia - East
PH0545-C	ERR205940	Cambodia	Pursat	2011	South East Asia - East
PH0546-C	ERR205945	Cambodia	Pursat	2011	South East Asia - East
PH0547-C	ERR063626	Cambodia	Pursat	2011	South East Asia - East
PH0548-C	ERR126019	Cambodia	Pursat	2011	South East Asia - East
PH0549-C	ERR063638	Cambodia	Pursat	2011	South East Asia - East
PH0551-C	ERR123809	Cambodia	Pursat	2011	South East Asia - East
PH0552-C	ERR123810	Cambodia	Pursat	2011	South East Asia - East
PH0553-C	ERR123811	Cambodia	Pursat	2011	South East Asia - East
PH0554-C	ERR123812	Cambodia	Pursat	2011	South East Asia - East
PH0555-C	ERR123813	Cambodia	Pursat	2011	South East Asia - East
PH0556-C	ERR123814	Cambodia	Pursat	2011	South East Asia - East
PH0557-C	ERR123815	Cambodia	Pursat	2011	South East Asia - East
PH0558-C	ERR123816	Cambodia	Pursat	2011	South East Asia - East
PH0559-C	ERR123817	Cambodia	Pursat	2011	South East Asia - East
PH0560-C	ERR123818	Cambodia	Pursat	2011	South East Asia - East
PH0561-C	ERR123819	Cambodia	Pursat	2011	South East Asia - East
PH0562-C	ERR123820	Cambodia	Pursat	2011	South East Asia - East
PH0563-C	ERR123821	Cambodia	Pursat	2011	South East Asia - East
PH0564-C	ERR123822	Cambodia	Pursat	2011	South East Asia - East
PH0565-C	ERR123823	Cambodia	Pursat	2011	South East Asia - East
PH0566-C	ERR123824	Cambodia	Pursat	2011	South East Asia - East
PH0568-C	ERR123826	Cambodia	Pursat	2011	South East Asia - East
PH0569-C	ERR123827	Cambodia	Pursat	2011	South East Asia - East
PH0570-C	ERR123828	Cambodia	Pursat	2011	South East Asia - East
PH0571-C	ERR123829	Cambodia	Pursat	2011	South East Asia - East
PH0572-C	ERR123830	Cambodia	Pursat	2011	South East Asia - East
PH0573-C	ERR123831	Cambodia	Pursat	2011	South East Asia - East
PH0574-C	ERR123832	Cambodia	Pursat	2011	South East Asia - East
PH0575-C	ERR123833	Cambodia	Pursat	2011	South East Asia - East
PH0576-C	ERR123834	Cambodia	Pursat	2011	South East Asia - East
PH0578-C	ERR123836	Cambodia	Pursat	2011	South East Asia - East
PH0579-C	ERR123837	Cambodia	Pursat	2011	South East Asia - East
PH0580-C	ERR123838	Cambodia	Pursat	2011	South East Asia - East
PH0582-C	ERR123840	Cambodia	Pursat	2011	South East Asia - East
PH0583-C	ERR123841	Cambodia	Pursat	2011	South East Asia - East
PH0584-C	ERR123842	Cambodia	Pursat	2011	South East Asia - East
PH0676-C	ERR216648	Cambodia	Pursat	2011	South East Asia - East
PH0677-C	ERR337565	Cambodia	Pursat	2011	South East Asia - East
PH0678-C	ERR216649	Cambodia	Pursat	2011	South East Asia - East
PH0679-C	ERR175474	Cambodia	Pursat	2011	South East Asia - East
PH0680-C	ERR175475	Cambodia	Pursat	2011	South East Asia - East
PH0681-C	ERR216650	Cambodia	Pursat	2011	South East Asia - East
PH0682-C	ERR216651	Cambodia	Pursat	2011	South East Asia - East
PH0683-C	ERR337567	Cambodia	Pursat	2011	South East Asia - East
PH0684-C	ERR171656	Cambodia	Pursat	2011	South East Asia - East
PH0685-C	ERR175476	Cambodia	Pursat	2011	South East Asia - East
PH0686-C	ERR175477	Cambodia	Pursat	2011	South East Asia - East
PH0687-C	ERR337566	Cambodia	Pursat	2011	South East Asia - East
PH0689-C	ERR175478	Cambodia	Pursat	2011	South East Asia - East
PH0692-C	ERR175479	Cambodia	Pursat	2011	South East Asia - East
PH0694-C	ERR205974	Cambodia	Pursat	2011	South East Asia - East
PH0695-C	ERR175480	Cambodia	Pursat	2011	South East Asia - East
PH0696-C	ERR175481	Cambodia	Pursat	2011	South East Asia - East
PH0697-C	ERR175482	Cambodia	Pursat	2011	South East Asia - East
PH0698-C	ERR175483	Cambodia	Pursat	2011	South East Asia - East
PH0700-C	ERR175484	Cambodia	Pursat	2011	South East Asia - East
PH0701-C	ERR175485	Cambodia	Pursat	2011	South East Asia - East
PH0702-C	ERR171585	Cambodia	Pursat	2011	South East Asia - East
PH0703-C	ERR171586	Cambodia	Pursat	2011	South East Asia - East
PH0704-C	ERR171587	Cambodia	Pursat	2011	South East Asia - East
PH0705-C	ERR205966	Cambodia	Pursat	2011	South East Asia - East
PH0706-C	ERR171588	Cambodia	Pursat	2011	South East Asia - East
PH0707-C	ERR171589	Cambodia	Pursat	2011	South East Asia - East
PH0708-C	ERR171590	Cambodia	Pursat	2011	South East Asia - East
PH0709-C	ERR171651	Cambodia	Pursat	2011	South East Asia - East
PH0712-C	ERR205971	Cambodia	Pursat	2011	South East Asia - East
PH0713-C	ERR205969	Cambodia	Pursat	2011	South East Asia - East
PH0714-C	ERR171591	Cambodia	Pursat	2011	South East Asia - East
PH0715-C	ERR205968	Cambodia	Pursat	2011	South East Asia - East
PH0716-C	ERR171592	Cambodia	Pursat	2011	South East Asia - East
PH0717-C	ERR171593	Cambodia	Pursat	2011	South East Asia - East
PH0718-C	ERR171594	Cambodia	Pursat	2011	South East Asia - East
PH0719-C	ERR205963	Cambodia	Pursat	2011	South East Asia - East
PH0722-C	ERR171595	Cambodia	Pursat	2011	South East Asia - East
PH0723-C	ERR171596	Cambodia	Pursat	2011	South East Asia - East
PH0724-C	ERR205964	Cambodia	Pursat	2011	South East Asia - East
PH0725-C	ERR171597	Cambodia	Pursat	2011	South East Asia - East
PH0726-Cx	ERR388778	Cambodia	Pursat	2011	South East Asia - East
PH0502-C	ERR126016	Cambodia	Ratanakiri	2011	South East Asia - East
PH0503-C	ERR067567	Cambodia	Ratanakiri	2011	South East Asia - East
PH0504-C	ERR063627	Cambodia	Ratanakiri	2011	South East Asia - East
PH0505-C	ERR067575	Cambodia	Ratanakiri	2011	South East Asia - East
PH0506-C	ERR126017	Cambodia	Ratanakiri	2011	South East Asia - East
PH0507-C	ERR063639	Cambodia	Ratanakiri	2011	South East Asia - East
PH0508-C	ERR067573	Cambodia	Ratanakiri	2011	South East Asia - East
PH0510-C	ERR063621	Cambodia	Ratanakiri	2011	South East Asia - East
PH0614-C	ERR114343	Cambodia	Ratanakiri	2011	South East Asia - East
PH0615-C	ERR123869	Cambodia	Ratanakiri	2011	South East Asia - East
PH0616-C	ERR123870	Cambodia	Ratanakiri	2011	South East Asia - East
PH0617-C	ERR123871	Cambodia	Ratanakiri	2011	South East Asia - East
PH0619-C	ERR123873	Cambodia	Ratanakiri	2011	South East Asia - East
PH0620-C	ERR123874	Cambodia	Ratanakiri	2011	South East Asia - East
PH0621-C	ERR114344	Cambodia	Ratanakiri	2011	South East Asia - East
PH0623-C	ERR123876	Cambodia	Ratanakiri	2011	South East Asia - East
PH0624-C	ERR123877	Cambodia	Ratanakiri	2011	South East Asia - East
PH0625-C	ERR123878	Cambodia	Ratanakiri	2011	South East Asia - East
PH0626-C	ERR123879	Cambodia	Ratanakiri	2011	South East Asia - East
PH0627-C	ERR123880	Cambodia	Ratanakiri	2011	South East Asia - East
PH0628-C	ERR123881	Cambodia	Ratanakiri	2011	South East Asia - East
PH0629-C	ERR123882	Cambodia	Ratanakiri	2011	South East Asia - East
PH0630-C	ERR114350	Cambodia	Ratanakiri	2011	South East Asia - East
PH0631-C	ERR123883	Cambodia	Ratanakiri	2011	South East Asia - East
PH0632-C	ERR114341	Cambodia	Ratanakiri	2011	South East Asia - East
PH0633-C	ERR123884	Cambodia	Ratanakiri	2011	South East Asia - East
PH0634-C	ERR123885	Cambodia	Ratanakiri	2011	South East Asia - East
PH0635-C	ERR123886	Cambodia	Ratanakiri	2011	South East Asia - East
PH0636-C	ERR123887	Cambodia	Ratanakiri	2011	South East Asia - East
PH0637-C	ERR114342	Cambodia	Ratanakiri	2011	South East Asia - East
PH0638-C	ERR123888	Cambodia	Ratanakiri	2011	South East Asia - East
PH0639-C	ERR123889	Cambodia	Ratanakiri	2011	South East Asia - East
PH0640-C	ERR123890	Cambodia	Ratanakiri	2011	South East Asia - East
PH0641-C	ERR123891	Cambodia	Ratanakiri	2011	South East Asia - East
PH0642-C	ERR114345	Cambodia	Ratanakiri	2011	South East Asia - East
PH0643-C	ERR114346	Cambodia	Ratanakiri	2011	South East Asia - East
PH0644-C	ERR123892	Cambodia	Ratanakiri	2011	South East Asia - East
PH0645-C	ERR123893	Cambodia	Ratanakiri	2011	South East Asia - East
PH0646-C	ERR123894	Cambodia	Ratanakiri	2011	South East Asia - East
PH0647-C	ERR123895	Cambodia	Ratanakiri	2011	South East Asia - East
PH0648-C	ERR123896	Cambodia	Ratanakiri	2011	South East Asia - East
PH0650-C	ERR123898	Cambodia	Ratanakiri	2011	South East Asia - East
PH0651-C	ERR123899	Cambodia	Ratanakiri	2011	South East Asia - East
PH0764-C	ERR171618	Cambodia	Ratanakiri	2011	South East Asia - East
PH0765-C	ERR171619	Cambodia	Ratanakiri	2011	South East Asia - East
PH0766-Cx	ERR388777	Cambodia	Ratanakiri	2011	South East Asia - East
PH0767-C	ERR171620	Cambodia	Ratanakiri	2011	South East Asia - East
PH0768-C	ERR171621	Cambodia	Ratanakiri	2011	South East Asia - East
PH0769-C	ERR171622	Cambodia	Ratanakiri	2011	South East Asia - East
PH0770-C	ERR171623	Cambodia	Ratanakiri	2011	South East Asia - East
PH0772-C	ERR171624	Cambodia	Ratanakiri	2011	South East Asia - East
PH0773-Cx	ERR404183	Cambodia	Ratanakiri	2011	South East Asia - East
PH0774-C	ERR171625	Cambodia	Ratanakiri	2011	South East Asia - East
PH0775-Cx	ERR388772	Cambodia	Ratanakiri	2011	South East Asia - East
PH0776-C	ERR171626	Cambodia	Ratanakiri	2011	South East Asia - East
PH0777-C	ERR171627	Cambodia	Ratanakiri	2011	South East Asia - East
PH0778-C	ERR171628	Cambodia	Ratanakiri	2011	South East Asia - East
PH0779-Cx	ERR404172	Cambodia	Ratanakiri	2011	South East Asia - East
PH0780-C	ERR171629	Cambodia	Ratanakiri	2011	South East Asia - East
PH0782-C	ERR216652	Cambodia	Ratanakiri	2011	South East Asia - East
PH0783-C	ERR171630	Cambodia	Ratanakiri	2011	South East Asia - East
PH0784-C	ERR205962	Cambodia	Ratanakiri	2011	South East Asia - East
PH0785-Cx	ERR388779	Cambodia	Ratanakiri	2011	South East Asia - East
PH0786-Cx	ERR388771	Cambodia	Ratanakiri	2011	South East Asia - East
PH0788-C	ERR171654	Cambodia	Ratanakiri	2011	South East Asia - East
PH0789-C	ERR171631	Cambodia	Ratanakiri	2011	South East Asia - East
PH0790-C	ERR171632	Cambodia	Ratanakiri	2011	South East Asia - East
PH0793-C	ERR171634	Cambodia	Ratanakiri	2011	South East Asia - East
PH0794-C	ERR337561	Cambodia	Ratanakiri	2011	South East Asia - East
PH0795-C	ERR171635	Cambodia	Ratanakiri	2011	South East Asia - East
PH0797-C	ERR171636	Cambodia	Ratanakiri	2011	South East Asia - East
PH0800-C	ERR171655	Cambodia	Ratanakiri	2011	South East Asia - East
PH0801-C	ERR171637	Cambodia	Ratanakiri	2011	South East Asia - East
PH0802-C	ERR171638	Cambodia	Ratanakiri	2011	South East Asia - East
PH0805-C	ERR171639	Cambodia	Ratanakiri	2011	South East Asia - East
PH0807-C	ERR171640	Cambodia	Ratanakiri	2011	South East Asia - East
PH0810-C	ERR171641	Cambodia	Ratanakiri	2011	South East Asia - East
PH0811-C	ERR171642	Cambodia	Ratanakiri	2011	South East Asia - East
PH0813-C	ERR171643	Cambodia	Ratanakiri	2011	South East Asia - East
PH0814-Cx	ERR388767	Cambodia	Ratanakiri	2011	South East Asia - East
PH0815-C	ERR171644	Cambodia	Ratanakiri	2011	South East Asia - East
PH0816-Cx	ERR388763	Cambodia	Ratanakiri	2011	South East Asia - East
IVC11-BB-0068	SRR2317711	Cambodia	NA	2011	South East Asia - East
IVC11-BB-0069	SRR2317722	Cambodia	NA	2011	South East Asia - East
IVC11-BB-0084	SRR2318682	Cambodia	NA	2011	South East Asia - East
IVC11-OM-0352	SRR2317699	Cambodia	NA	2011	South East Asia - East
SN1877-003	SRR2317701	Cambodia	NA	2012	South East Asia - East
SN1877-009	SRR2317702	Cambodia	NA	2012	South East Asia - East
IVC12-KP-0065	SRR2317697	Cambodia	NA	2012	South East Asia - East
IVC12-KP-0062	SRR2317696	Cambodia	NA	2012	South East Asia - East
IVC12-KP-0073	SRR2317698	Cambodia	NA	2012	South East Asia - East
PH0893-C	ERR216554	Cambodia	Pailin	2012	South East Asia - East
PH0894-C	ERR216555	Cambodia	Pailin	2012	South East Asia - East
PH0895-C	ERR216620	Cambodia	Pailin	2012	South East Asia - East
PH0896-C	ERR216492	Cambodia	Pailin	2012	South East Asia - East
PH0898-C	ERR216556	Cambodia	Pailin	2012	South East Asia - East
PH0899-C	ERR216493	Cambodia	Pailin	2012	South East Asia - East
PH0900-C	ERR216557	Cambodia	Pailin	2012	South East Asia - East
PH0901-C	ERR216621	Cambodia	Pailin	2012	South East Asia - East
PH0902-C	ERR216622	Cambodia	Pailin	2012	South East Asia - East
PH0903-C	ERR216623	Cambodia	Pailin	2012	South East Asia - East
PH0904-C	ERR216624	Cambodia	Pailin	2012	South East Asia - East
PH0905-C	ERR216625	Cambodia	Pailin	2012	South East Asia - East
PH0906-C	ERR216626	Cambodia	Pailin	2012	South East Asia - East
PH0907-C	ERR216558	Cambodia	Pailin	2012	South East Asia - East
PH0908-C	ERR216559	Cambodia	Pailin	2012	South East Asia - East
PH0909-C	ERR216627	Cambodia	Pailin	2012	South East Asia - East
PH0910-C	ERR216628	Cambodia	Pailin	2012	South East Asia - East
PH0911-Cx	ERR388747	Cambodia	Pailin	2012	South East Asia - East
PH0912-C	ERR216629	Cambodia	Pailin	2012	South East Asia - East
PH0915-C	ERR216560	Cambodia	Pailin	2012	South East Asia - East
PH0916-C	ERR216561	Cambodia	Pailin	2012	South East Asia - East
PH0986-C	ERR246561	Cambodia	Pailin	2012	South East Asia - East
PH0987-C	ERR246565	Cambodia	Pailin	2012	South East Asia - East
PH0989-C	ERR246566	Cambodia	Pailin	2012	South East Asia - East
PH0990-C	ERR246567	Cambodia	Pailin	2012	South East Asia - East
PH0991-C	ERR246568	Cambodia	Pailin	2012	South East Asia - East
PH0994-C	ERR246569	Cambodia	Pailin	2012	South East Asia - East
PH0996-C	ERR246570	Cambodia	Pailin	2012	South East Asia - East
PH0997-C	ERR246571	Cambodia	Pailin	2012	South East Asia - East
PH0999-C	ERR246572	Cambodia	Pailin	2012	South East Asia - East
PH1000-C	ERR337568	Cambodia	Pailin	2012	South East Asia - East
PH1001-C	ERR337559	Cambodia	Pailin	2012	South East Asia - East
PH1002-C	ERR246562	Cambodia	Pailin	2012	South East Asia - East
PH1003-C	ERR337563	Cambodia	Pailin	2012	South East Asia - East
PH0865-C	ERR216646	Cambodia	Preah Vihear	2012	South East Asia - East
PH0866-C	ERR216535	Cambodia	Preah Vihear	2012	South East Asia - East
PH0868-Cx	ERR388749	Cambodia	Preah Vihear	2012	South East Asia - East
PH0870-C	ERR216611	Cambodia	Preah Vihear	2012	South East Asia - East
PH0871-C	ERR216612	Cambodia	Preah Vihear	2012	South East Asia - East
PH0872-C	ERR216491	Cambodia	Preah Vihear	2012	South East Asia - East
PH0873-Cx	ERR388744	Cambodia	Preah Vihear	2012	South East Asia - East
PH0874-Cx	ERR388751	Cambodia	Preah Vihear	2012	South East Asia - East
PH0875-C	ERR216613	Cambodia	Preah Vihear	2012	South East Asia - East
PH0876-C	ERR216614	Cambodia	Preah Vihear	2012	South East Asia - East
PH0921-C	ERR235928,ERR484624	Cambodia	Preah Vihear	2012	South East Asia - East
PH0923-Cx	ERR388759	Cambodia	Preah Vihear	2012	South East Asia - East
PH0924-C	ERR235929,ERR484625	Cambodia	Preah Vihear	2012	South East Asia - East
PH0925-C	ERR235930,ERR484626	Cambodia	Preah Vihear	2012	South East Asia - East
PH0926-C	ERR235931,ERR484627	Cambodia	Preah Vihear	2012	South East Asia - East
PH0927-C	ERR235932,ERR484628	Cambodia	Preah Vihear	2012	South East Asia - East
PH0928-C	ERR235933,ERR484629	Cambodia	Preah Vihear	2012	South East Asia - East
PH0929-C	ERR235934,ERR484630	Cambodia	Preah Vihear	2012	South East Asia - East
PH0930-Cx	ERR388761	Cambodia	Preah Vihear	2012	South East Asia - East
PH0931-C	ERR234508,ERR484631	Cambodia	Preah Vihear	2012	South East Asia - East
PH0932-C	ERR234509,ERR484632	Cambodia	Preah Vihear	2012	South East Asia - East
PH0976-C	ERR337591	Cambodia	Preah Vihear	2012	South East Asia - East
PH0979-C	ERR337592	Cambodia	NA	2012	South East Asia - East
PH0980-C	ERR337593	Cambodia	Preah Vihear	2012	South East Asia - East
PH0981-C	ERR337594	Cambodia	Preah Vihear	2012	South East Asia - East
PH0982-C	ERR337547	Cambodia	Preah Vihear	2012	South East Asia - East
PH0983-C	ERR337548	Cambodia	Preah Vihear	2012	South East Asia - East
PH0984-C	ERR337549	Cambodia	Preah Vihear	2012	South East Asia - East
PH0985-C	ERR337550	Cambodia	Preah Vihear	2012	South East Asia - East
PH1007-C	ERR337573	Cambodia	Preah Vihear	2012	South East Asia - East
PH0860-Cx	ERR388741	Cambodia	Pursat	2012	South East Asia - East
PH0862-Cx	ERR404173	Cambodia	Pursat	2012	South East Asia - East
PH0863-Cx	ERR404171	Cambodia	Pursat	2012	South East Asia - East
PH0917-Cx	ERR388756	Cambodia	Pursat	2012	South East Asia - East
PH0918-Cx	ERR388755	Cambodia	Pursat	2012	South East Asia - East
PH0919-C	ERR235927,ERR484623	Cambodia	Pursat	2012	South East Asia - East
PH0920-Cx	ERR388758	Cambodia	Pursat	2012	South East Asia - East
PH0877-C	ERR216615	Cambodia	Ratanakiri	2012	South East Asia - East
PH0878-C	ERR216616	Cambodia	Ratanakiri	2012	South East Asia - East
PH0879-C	ERR216617	Cambodia	Ratanakiri	2012	South East Asia - East
PH0880-C	ERR216618	Cambodia	Ratanakiri	2012	South East Asia - East
PH0882-C	ERR216619	Cambodia	Ratanakiri	2012	South East Asia - East
PH0885-Cx	ERR388797	Cambodia	Ratanakiri	2012	South East Asia - East
PH0933-C	ERR234510,ERR484633	Cambodia	Ratanakiri	2012	South East Asia - East
PH0935-C	ERR234511,ERR484634	Cambodia	Ratanakiri	2012	South East Asia - East
PH0936-C	ERR234512,ERR484635	Cambodia	Ratanakiri	2012	South East Asia - East
PH0937-C	ERR234513,ERR484636	Cambodia	Ratanakiri	2012	South East Asia - East
PH0938-C	ERR234514,ERR484637	Cambodia	Ratanakiri	2012	South East Asia - East
PH0939-C	ERR234515,ERR484638	Cambodia	Ratanakiri	2012	South East Asia - East
PH0940-Cx	ERR388757	Cambodia	Ratanakiri	2012	South East Asia - East
PH0941-C	ERR234516,ERR484639	Cambodia	Ratanakiri	2012	South East Asia - East
PH0942-Cx	ERR404182	Cambodia	Ratanakiri	2012	South East Asia - East
PH0959-Cx	ERR337586	Cambodia	Pursat	2012	South East Asia - East
PH0961-Cx	ERR337587	Cambodia	Pursat	2012	South East Asia - East
PH0962-C	ERR337583	Cambodia	Pursat	2012	South East Asia - East
PH0964-Cx	ERR337552	Cambodia	Pursat	2012	South East Asia - East
PH0966-Cx	ERR337589	Cambodia	Pursat	2012	South East Asia - East
PH0971-C	ERR337551	Cambodia	Ratanakiri	2012	South East Asia - East
PH0973-C	ERR337585	Cambodia	Ratanakiri	2012	South East Asia - East
PH0974-Cx	ERR337590	Cambodia	Ratanakiri	2012	South East Asia - East
PH1008-C	ERR337558	Cambodia	Pursat	2012	South East Asia - East
PH1015-C	ERR337572	Cambodia	Pursat	2012	South East Asia - East
PH1023-C	ERR337579	Cambodia	Pursat	2012	South East Asia - East
PH1027-C	ERR337577	Cambodia	Pursat	2012	South East Asia - East
PH1032-C	ERR337581	Cambodia	Preah Vihear	2012	South East Asia - East
PH1045-C	ERR337537	Cambodia	Preah Vihear	2012	South East Asia - East
PH1068-C	ERR337539	Cambodia	Ratanakiri	2012	South East Asia - East
PH1069-C	ERR337540	Cambodia	Ratanakiri	2012	South East Asia - East
PH1071-C	ERR337541	Cambodia	Ratanakiri	2012	South East Asia - East
PH1073-C	ERR337543	Cambodia	Ratanakiri	2012	South East Asia - East
PH1085-C	ERR386524	Cambodia	Pursat	2012	South East Asia - East
PH1086-C	ERR386525	Cambodia	Pursat	2012	South East Asia - East
PH1087-C	ERR386526	Cambodia	Pursat	2012	South East Asia - East
PH1088-C	ERR386527	Cambodia	Pursat	2012	South East Asia - East
PH1089-C	ERR386528	Cambodia	Pursat	2012	South East Asia - East
PH1092-C	ERR490281	Cambodia	Preah Vihear	2012	South East Asia - East
PH1328-C	ERR539687	Cambodia	Pursat	2012	South East Asia - East
PH1329-C	ERR539651	Cambodia	Pursat	2012	South East Asia - East
PH1331-C	ERR539631	Cambodia	Pursat	2012	South East Asia - East
PH1347-C	ERR539664	Cambodia	Pursat	2012	South East Asia - East
PH1357-C	ERR539688	Cambodia	Pursat	2012	South East Asia - East
PH1358-C	ERR539676	Cambodia	Pursat	2012	South East Asia - East
PH1360-C	ERR539689	Cambodia	Pursat	2012	South East Asia - East
PH1368-C	ERR539673	Cambodia	Pursat	2012	South East Asia - East
PH1377-C	ERR539696	Cambodia	Pursat	2012	South East Asia - East
PH1382-C	ERR539641	Cambodia	Preah Vihear	2012	South East Asia - East
PH1384-C	ERR539690	Cambodia	Preah Vihear	2012	South East Asia - East
PH1387-C	ERR539694	Cambodia	Preah Vihear	2012	South East Asia - East
PH1388-C	ERR539695	Cambodia	Preah Vihear	2012	South East Asia - East
SN1877-012	SRR2317703	Cambodia	NA	2013	South East Asia - East
SN1877-014	SRR2317704	Cambodia	NA	2013	South East Asia - East
SN1877-015	SRR2317705	Cambodia	NA	2013	South East Asia - East
SN1877-016	SRR2317706	Cambodia	NA	2013	South East Asia - East
SN1877-017	SRR2317707	Cambodia	NA	2013	South East Asia - East
SN1877-018	SRR2317708	Cambodia	NA	2013	South East Asia - East
SN1877-019	SRR2317709	Cambodia	NA	2013	South East Asia - East
SN1877-022	SRR2317710	Cambodia	NA	2013	South East Asia - East
SN1877-024	SRR2317712	Cambodia	NA	2013	South East Asia - East
SN1877-030	SRR2317713	Cambodia	NA	2013	South East Asia - East
SN1877-031	SRR2317714	Cambodia	NA	2013	South East Asia - East
SN1877-032	SRR2317715	Cambodia	NA	2013	South East Asia - East
SN1877-035	SRR2317716	Cambodia	NA	2013	South East Asia - East
SN1877-038	SRR2317717	Cambodia	NA	2013	South East Asia - East
SN1877-039	SRR2317718	Cambodia	NA	2013	South East Asia - East
SN1877-042	SRR2317719	Cambodia	NA	2013	South East Asia - East
SN1877-043	SRR2317720	Cambodia	NA	2013	South East Asia - East
SN1877-044	SRR2317721	Cambodia	NA	2013	South East Asia - East
SN1877-045	SRR2317723	Cambodia	NA	2013	South East Asia - East
SN1877-046	SRR2317724	Cambodia	NA	2013	South East Asia - East
SN1877-047	SRR2317725	Cambodia	NA	2013	South East Asia - East
SN1877-048	SRR2317726	Cambodia	NA	2013	South East Asia - East
SN1877-051	SRR2317727	Cambodia	NA	2013	South East Asia - East
SN1877-052	SRR2317728	Cambodia	NA	2013	South East Asia - East
SN1877-056	SRR2317729	Cambodia	NA	2013	South East Asia - East
SN1877-057	SRR2317730	Cambodia	NA	2013	South East Asia - East
SN1877-058	SRR2318019	Cambodia	NA	2013	South East Asia - East
SN1877-060	SRR2318020	Cambodia	NA	2013	South East Asia - East
SN1877-061	SRR2318023	Cambodia	NA	2013	South East Asia - East
SN1877-062	SRR2318024	Cambodia	NA	2013	South East Asia - East
SN1877-063	SRR2318031	Cambodia	NA	2013	South East Asia - East
SN1877-064	SRR2318033	Cambodia	NA	2013	South East Asia - East
SN1877-065	SRR2318034	Cambodia	NA	2013	South East Asia - East
SN1877-066	SRR2318035	Cambodia	NA	2013	South East Asia - East
SN1877-071	SRR2318039	Cambodia	NA	2013	South East Asia - East
SN1877-072	SRR2318040	Cambodia	NA	2013	South East Asia - East
SN1877-074	SRR2318041	Cambodia	NA	2013	South East Asia - East
SN1877-075	SRR2318056	Cambodia	NA	2013	South East Asia - East
SN1877-076	SRR2318126	Cambodia	NA	2013	South East Asia - East
SN1877-077	SRR2318130	Cambodia	NA	2013	South East Asia - East
SN1877-078	SRR2318177	Cambodia	NA	2013	South East Asia - East
SN1877-079	SRR2318219	Cambodia	NA	2013	South East Asia - East
SN1877-081	SRR2318297	Cambodia	NA	2013	South East Asia - East
SN1877-082	SRR2318319	Cambodia	NA	2013	South East Asia - East
SN1877-083	SRR2318368	Cambodia	NA	2013	South East Asia - East
SN1877-084	SRR2318415	Cambodia	NA	2013	South East Asia - East
SN1877-085	SRR2318446	Cambodia	NA	2013	South East Asia - East
SN1877-086	SRR2318479	Cambodia	NA	2013	South East Asia - East
SN1877-091	SRR2318576	Cambodia	NA	2013	South East Asia - East
SN1877-092	SRR2318622	Cambodia	NA	2013	South East Asia - East
SN1877-093	SRR2318670	Cambodia	NA	2013	South East Asia - East
SN1877-094	SRR2318675	Cambodia	NA	2013	South East Asia - East
SN1877-095	SRR2318676	Cambodia	NA	2013	South East Asia - East
SN1877-096	SRR2318677	Cambodia	NA	2013	South East Asia - East
SN1877-097	SRR2318678	Cambodia	NA	2013	South East Asia - East
SN1877-098	SRR2318679	Cambodia	NA	2013	South East Asia - East
SN1877-099	SRR2318680	Cambodia	NA	2013	South East Asia - East
SN1877-101	SRR2318681	Cambodia	NA	2013	South East Asia - East
SN1877-102	SRR2318683	Cambodia	NA	2013	South East Asia - East
SN1877-103	SRR2318684	Cambodia	NA	2013	South East Asia - East
SN1877-105	SRR2318685	Cambodia	NA	2013	South East Asia - East
SN1877-106	SRR2318686	Cambodia	NA	2013	South East Asia - East
SN1877-107	SRR2318688	Cambodia	NA	2013	South East Asia - East
SN1877-108	SRR2318689	Cambodia	NA	2013	South East Asia - East
SN1877-109	SRR2318690	Cambodia	NA	2013	South East Asia - East
SN1877-111	SRR2318691	Cambodia	NA	2013	South East Asia - East
SN1877-114	SRR2318692	Cambodia	NA	2013	South East Asia - East
SN1877-116	SRR2318693	Cambodia	NA	2013	South East Asia - East
SN1877-117	SRR2318702	Cambodia	NA	2013	South East Asia - East
TB1877-047R	SRR2318703	Cambodia	NA	2013	South East Asia - East
TB1877-055R	SRR2318704	Cambodia	NA	2013	South East Asia - East
PH1097-C	ERR386530	Cambodia	Preah Vihear	2013	South East Asia - East
PH1105-C	ERR386531	Cambodia	Ratanakiri	2013	South East Asia - East
PH1106-C	ERR490292	Cambodia	Ratanakiri	2013	South East Asia - East
PH1147-C	ERR539605	Cambodia	Preah Vihear	2013	South East Asia - East
PH1148-C	ERR539626	Cambodia	Preah Vihear	2013	South East Asia - East
PH1150-C	ERR539607	Cambodia	Preah Vihear	2013	South East Asia - East
PH1153-C	ERR539609	Cambodia	Preah Vihear	2013	South East Asia - East
PH1159-C	ERR539606	Cambodia	Preah Vihear	2013	South East Asia - East
PH1160-C	ERR539616	Cambodia	Preah Vihear	2013	South East Asia - East
PH1162-C	ERR539707	Cambodia	Preah Vihear	2013	South East Asia - East
PH1164-C	ERR539708	Cambodia	Preah Vihear	2013	South East Asia - East
PH1168-C	ERR539630	Cambodia	Preah Vihear	2013	South East Asia - East
PH1169-C	ERR539710	Cambodia	Preah Vihear	2013	South East Asia - East
PH1170-C	ERR539622	Cambodia	Preah Vihear	2013	South East Asia - East
PH1175-C	ERR539608	Cambodia	Preah Vihear	2013	South East Asia - East
PH1183-C	ERR539623	Cambodia	Pursat	2013	South East Asia - East
PH1187-C	ERR539700	Cambodia	Pursat	2013	South East Asia - East
PH1188-C	ERR539600	Cambodia	Pursat	2013	South East Asia - East
PH1190-C	ERR539624	Cambodia	Pursat	2013	South East Asia - East
PH1198-C	ERR539599	Cambodia	Pursat	2013	South East Asia - East
PH1200-C	ERR539611	Cambodia	Pursat	2013	South East Asia - East
PH1201-C	ERR539613	Cambodia	Pursat	2013	South East Asia - East
PH1203-C	ERR539701	Cambodia	Pursat	2013	South East Asia - East
PH1205-C	ERR539625	Cambodia	Pursat	2013	South East Asia - East
PH1216-C	ERR539702	Cambodia	Pursat	2013	South East Asia - East
PH1217-C	ERR539602	Cambodia	Pursat	2013	South East Asia - East
PH1218-C	ERR539604	Cambodia	Pursat	2013	South East Asia - East
PH1224-C	ERR539601	Cambodia	Pursat	2013	South East Asia - East
PH1229-C	ERR539603	Cambodia	Pursat	2013	South East Asia - East
PH1236-C	ERR539612	Cambodia	Pursat	2013	South East Asia - East
PH1252-C	ERR539614	Cambodia	Pursat	2013	South East Asia - East
PH1253-C	ERR539615	Cambodia	Pursat	2013	South East Asia - East
PH1289-C	ERR539617	Cambodia	Ratanakiri	2013	South East Asia - East
PH1297-C	ERR539620	Cambodia	Ratanakiri	2013	South East Asia - East
PH1304-C	ERR539627	Cambodia	Ratanakiri	2013	South East Asia - East
PH1309-C	ERR539621	Cambodia	Ratanakiri	2013	South East Asia - East
PH1310-C	ERR539632	Cambodia	Ratanakiri	2013	South East Asia - East
PH1313-C	ERR539675	Cambodia	Ratanakiri	2013	South East Asia - East
PH1317-C	ERR539709	Cambodia	Ratanakiri	2013	South East Asia - East
PH1318-C	ERR539619	Cambodia	Ratanakiri	2013	South East Asia - East
PH1319-C	ERR539628	Cambodia	Ratanakiri	2013	South East Asia - East
PH1337-C	ERR539667	Cambodia	Pursat	2013	South East Asia - East
PH1338-C	ERR539679	Cambodia	Pursat	2013	South East Asia - East
PH1339-C	ERR539681	Cambodia	Pursat	2013	South East Asia - East
PH1341-C	ERR539670	Cambodia	Pursat	2013	South East Asia - East
PH1351-C	ERR539668	Cambodia	Preah Vihear	2013	South East Asia - East
PH1373-C	ERR539692	Cambodia	Pursat	2013	South East Asia - East
PH1376-C	ERR539634	Cambodia	Pursat	2013	South East Asia - East
PH1379-C	ERR539685	Cambodia	Pursat	2013	South East Asia - East
PH1380-C	ERR539698	Cambodia	Pursat	2013	South East Asia - East
QE0347-C	ERR126489	Laos	Xepon	2010	South East Asia - East
QE0348-C	ERR126479	Laos	Xepon	2010	South East Asia - East
QE0350-C	ERR126526	Laos	Xepon	2010	South East Asia - East
QE0352-C	ERR126480	Laos	Xepon	2010	South East Asia - East
QE0356-C	ERR126004	Laos	Xepon	2010	South East Asia - East
QE0360-C	ERR126431	Laos	Xepon	2010	South East Asia - East
QE0361-C	ERR126453	Laos	Xepon	2010	South East Asia - East
QE0363-C	ERR126465	Laos	Xepon	2010	South East Asia - East
QE0364-C	ERR126367	Laos	Xepon	2010	South East Asia - East
QE0365-C	ERR126005	Laos	Xepon	2010	South East Asia - East
QE0366-C	ERR126432	Laos	Xepon	2010	South East Asia - East
QE0367-C	ERR126519	Laos	Xepon	2010	South East Asia - East
QE0368-C	ERR126505	Laos	Xepon	2010	South East Asia - East
QE0369-C	ERR126404	Laos	Xepon	2010	South East Asia - East
QE0370-C	ERR126006	Laos	Xepon	2010	South East Asia - East
QE0371-C	ERR126007	Laos	Xepon	2010	South East Asia - East
QE0372-C	ERR126443	Laos	Xepon	2010	South East Asia - East
QE0373-C	ERR126008	Laos	Xepon	2010	South East Asia - East
QE0374-C	ERR126368	Laos	Xepon	2010	South East Asia - East
QE0375-C	ERR126561	Laos	Xepon	2010	South East Asia - East
QE0376-C	ERR128858	Laos	Xepon	2010	South East Asia - East
QE0378-C	ERR126405	Laos	Xepon	2010	South East Asia - East
QE0379-C	ERR126455	Laos	Xepon	2010	South East Asia - East
QE0380-C	ERR126406	Laos	Xepon	2010	South East Asia - East
QE0381-C	ERR126369	Laos	Xepon	2010	South East Asia - East
QE0382-C	ERR126444	Laos	Xepon	2010	South East Asia - East
QE0383-C	ERR126492	Laos	Xepon	2010	South East Asia - East
QE0384-C	ERR126466	Laos	Xepon	2010	South East Asia - East
QE0385-C	ERR126481	Laos	Xepon	2010	South East Asia - East
QE0386-C	ERR126482	Laos	Xepon	2010	South East Asia - East
QE0387-C	ERR126506	Laos	Xepon	2010	South East Asia - East
QE0388-C	ERR126379	Laos	Xepon	2010	South East Asia - East
QE0389-C	ERR126467	Laos	Xepon	2010	South East Asia - East
QE0390-C	ERR126422	Laos	Xepon	2010	South East Asia - East
QE0391-C	ERR126468	Laos	Xepon	2010	South East Asia - East
QE0392-C	ERR175514	Laos	Attapeu	2011	South East Asia - East
QE0393-Cx	ERR388787	Laos	Attapeu	2011	South East Asia - East
QE0395-C	ERR180053	Laos	Attapeu	2011	South East Asia - East
QE0396-C	ERR180080	Laos	Attapeu	2011	South East Asia - East
QE0397-C	ERR175512	Laos	Attapeu	2011	South East Asia - East
QE0398-C	ERR180076	Laos	Attapeu	2011	South East Asia - East
QE0399-C	ERR175517	Laos	Attapeu	2011	South East Asia - East
QE0400-C	ERR180058	Laos	Attapeu	2011	South East Asia - East
QE0401-C	ERR216494	Laos	Attapeu	2011	South East Asia - East
QE0402-C	ERR216495	Laos	Attapeu	2011	South East Asia - East
QE0403-Cx	ERR404176	Laos	Attapeu	2011	South East Asia - East
QE0404-C	ERR216562	Laos	Attapeu	2011	South East Asia - East
QE0405-Cx	ERR404175	Laos	Attapeu	2011	South East Asia - East
QE0407-C	ERR216630	Laos	Attapeu	2011	South East Asia - East
QE0408-C	ERR216496	Laos	Attapeu	2011	South East Asia - East
QE0409-C	ERR223050	Laos	Attapeu	2011	South East Asia - East
QE0410-C	ERR223051	Laos	Attapeu	2011	South East Asia - East
QE0411-C	ERR216497	Laos	Attapeu	2011	South East Asia - East
QE0412-C	ERR216498	Laos	Attapeu	2011	South East Asia - East
QE0413-C	ERR223052	Laos	Attapeu	2011	South East Asia - East
QE0414-C	ERR216499	Laos	Attapeu	2011	South East Asia - East
QE0415-C	ERR223053	Laos	Attapeu	2011	South East Asia - East
QE0416-C	ERR223054	Laos	Attapeu	2011	South East Asia - East
QE0417-C	ERR223055	Laos	Attapeu	2011	South East Asia - East
QE0418-C	ERR223056	Laos	Attapeu	2011	South East Asia - East
QE0419-C	ERR223057	Laos	Attapeu	2011	South East Asia - East
QE0420-C	ERR223058	Laos	Attapeu	2011	South East Asia - East
QE0421-C	ERR223059	Laos	Attapeu	2011	South East Asia - East
QE0422-C	ERR223060	Laos	Attapeu	2011	South East Asia - East
QE0423-C	ERR216631	Laos	Attapeu	2011	South East Asia - East
QE0424-C	ERR223061	Laos	Attapeu	2011	South East Asia - East
QE0425-C	ERR216500	Laos	Attapeu	2011	South East Asia - East
QE0426-C	ERR216632	Laos	Attapeu	2011	South East Asia - East
QE0427-C	ERR216633	Laos	Attapeu	2011	South East Asia - East
QE0428-C	ERR216634	Laos	Attapeu	2011	South East Asia - East
QE0429-C	ERR223074	Laos	Attapeu	2011	South East Asia - East
QE0430-C	ERR223075	Laos	Attapeu	2011	South East Asia - East
QE0431-C	ERR223076	Laos	Attapeu	2011	South East Asia - East
QE0432-C	ERR216635	Laos	Attapeu	2011	South East Asia - East
QE0433-C	ERR216636	Laos	Attapeu	2011	South East Asia - East
QE0434-C	ERR223077	Laos	Attapeu	2011	South East Asia - East
QE0435-C	ERR223078	Laos	Attapeu	2011	South East Asia - East
QE0436-C	ERR223079	Laos	Attapeu	2011	South East Asia - East
QE0437-C	ERR223080	Laos	Attapeu	2011	South East Asia - East
QE0438-C	ERR223081	Laos	Attapeu	2011	South East Asia - East
QE0439-C	ERR223082	Laos	Attapeu	2011	South East Asia - East
QE0440-C	ERR223083	Laos	Attapeu	2011	South East Asia - East
QE0441-C	ERR223084	Laos	Attapeu	2011	South East Asia - East
QE0442-C	ERR223085	Laos	Attapeu	2011	South East Asia - East
QE0443-C	ERR216563	Laos	Attapeu	2011	South East Asia - East
QE0444-C	ERR216564	Laos	Attapeu	2011	South East Asia - East
QE0445-C	ERR216565	Laos	Attapeu	2011	South East Asia - East
QE0446-C	ERR216566	Laos	Attapeu	2011	South East Asia - East
QE0447-C	ERR216567	Laos	Attapeu	2011	South East Asia - East
QE0448-C	ERR216568	Laos	Attapeu	2011	South East Asia - East
QE0449-C	ERR216637	Laos	Attapeu	2011	South East Asia - East
QE0478-C	ERR426024	Laos	Attapeu	2011	South East Asia - East
QE0479-C	ERR426025	Laos	Attapeu	2011	South East Asia - East
[truncated: 2,055 more rows]
