# Supplementary material for: Sensitive, Highly Multiplexed Sequencing of Microhaplotypes From the Plasmodium falciparum Heterozygome
Source: J Infect Dis. 2020 Aug 25;225(7):1227–37. doi: 10.1093/infdis/jiaa527 (PMC8974853; doi:10.1093/infdis/jiaa527)
Supplement: jiaa527_suppl_Supplementary_Table_S2 [file jiaa527_suppl_supplementary_table_s2.xlsx]

## Sheet: jiaa527_Additional_File-2-Suppl
	ID	Chromosome	Window_start	Window_end	Variable_region_start	Variable_region_end	Strand	Region	# of Samples	Unique_haplotypes	Number_of_SNPs	Expected_heterozygosity
1	Pf3D7_01_v3-107477-107677	Pf3D7_01_v3	107477	107677	107518	107675	for	Global	3964	44	5	0.584913
2	Pf3D7_01_v3-107577-107777	Pf3D7_01_v3	107577	107777	107609	107756	for	Global	3825	47	7	0.685681
3	Pf3D7_01_v3-111475-111675	Pf3D7_01_v3	111475	111675	111502	111635	for	Global	3958	22	2	0.605823
4	Pf3D7_01_v3-114549-114749	Pf3D7_01_v3	114549	114749	114558	114724	for	Global	3962	18	3	0.648347
5	Pf3D7_01_v3-125225-125425	Pf3D7_01_v3	125225	125425	125267	125324	for	Global	3873	26	4	0.593715
6	Pf3D7_01_v3-127880-128080	Pf3D7_01_v3	127880	128080	127905	128035	for	Global	3842	37	3	0.123616
7	Pf3D7_01_v3-141405-141605	Pf3D7_01_v3	141405	141605	141440	141594	for	Global	3980	38	3	0.192847
8	Pf3D7_01_v3-145465-145665	Pf3D7_01_v3	145465	145665	145514	145560	for	Global	3928	17	2	0.644072
9	Pf3D7_01_v3-155867-156067	Pf3D7_01_v3	155867	156067	155876	155978	for	Global	3869	63	5	0.352727
10	Pf3D7_01_v3-162310-162510	Pf3D7_01_v3	162310	162510	162383	162473	for	Global	3981	45	3	0.361055
11	Pf3D7_01_v3-162410-162610	Pf3D7_01_v3	162410	162610	162463	162603	for	Global	3981	45	4	0.435265
12	Pf3D7_01_v3-163010-163210	Pf3D7_01_v3	163010	163210	163070	163145	for	Global	3924	59	4	0.64737
13	Pf3D7_01_v3-164975-165175	Pf3D7_01_v3	164975	165175	164973	165019	for	Global	3846	70	12	0.53198
14	Pf3D7_01_v3-167128-167328	Pf3D7_01_v3	167128	167328	167138	167317	for	Global	3759	41	3	0.635526
15	Pf3D7_01_v3-179804-180004	Pf3D7_01_v3	179804	180004	179912	179969	for	Global	3923	22	4	0.68212
16	Pf3D7_01_v3-179904-180104	Pf3D7_01_v3	179904	180104	179912	180078	for	Global	3664	156	21	0.937251
17	Pf3D7_01_v3-180004-180204	Pf3D7_01_v3	180004	180204	180029	180192	for	Global	3558	212	35	0.94681
18	Pf3D7_01_v3-180104-180304	Pf3D7_01_v3	180104	180304	180130	180304	for	Global	3770	269	33	0.960353
19	Pf3D7_01_v3-180304-180504	Pf3D7_01_v3	180304	180504	180302	180379	for	Global	3931	94	11	0.920541
20	Pf3D7_01_v3-183669-183869	Pf3D7_01_v3	183669	183869	183843	183868	for	Global	3939	81	12	0.756574
21	Pf3D7_01_v3-183869-184069	Pf3D7_01_v3	183869	184069	183968	183986	for	Global	3923	40	4	0.613038
22	Pf3D7_01_v3-193527-193727	Pf3D7_01_v3	193527	193727	193535	193667	for	Global	3956	62	4	0.543242
23	Pf3D7_01_v3-196891-197091	Pf3D7_01_v3	196891	197091	196944	197040	for	Global	3934	53	5	0.508574
24	Pf3D7_01_v3-269024-269224	Pf3D7_01_v3	269024	269224	269063	269190	for	Global	3779	23	3	0.453864
25	Pf3D7_01_v3-493095-493295	Pf3D7_01_v3	493095	493295	493143	493251	for	Global	3807	42	7	0.622353
26	Pf3D7_01_v3-495364-495564	Pf3D7_01_v3	495364	495564	495384	495475	for	Global	3890	36	5	0.6814
27	Pf3D7_01_v3-495464-495664	Pf3D7_01_v3	495464	495664	495464	495649	for	Global	3730	35	5	0.69595
28	Pf3D7_01_v3-495564-495764	Pf3D7_01_v3	495564	495764	495595	495747	for	Global	3916	41	7	0.655674
29	Pf3D7_01_v3-495664-495864	Pf3D7_01_v3	495664	495864	495679	495857	for	Global	3913	55	11	0.605324
30	Pf3D7_01_v3-495764-495964	Pf3D7_01_v3	495764	495964	495777	495946	for	Global	3857	65	9	0.600053
31	Pf3D7_01_v3-500976-501176	Pf3D7_01_v3	500976	501176	500978	501176	for	Global	3749	81	10	0.836472
32	Pf3D7_01_v3-512051-512251	Pf3D7_01_v3	512051	512251	512068	512243	for	Global	3780	56	7	0.749192
33	Pf3D7_01_v3-512151-512351	Pf3D7_01_v3	512151	512351	512184	512311	for	Global	3894	33	6	0.706957
34	Pf3D7_01_v3-512451-512651	Pf3D7_01_v3	512451	512651	512489	512627	for	Global	3794	56	10	0.904651
35	Pf3D7_01_v3-512551-512751	Pf3D7_01_v3	512551	512751	512552	512741	for	Global	3766	71	12	0.893646
36	Pf3D7_01_v3-517571-517771	Pf3D7_01_v3	517571	517771	517572	517759	for	Global	3799	45	4	0.836421
37	Pf3D7_01_v3-517671-517871	Pf3D7_01_v3	517671	517871	517689	517843	for	Global	3860	38	4	0.775058
38	Pf3D7_01_v3-527246-527446	Pf3D7_01_v3	527246	527446	527340	527425	for	Global	3951	40	3	0.349236
39	Pf3D7_01_v3-527346-527546	Pf3D7_01_v3	527346	527546	527377	527467	for	Global	3934	38	5	0.569431
40	Pf3D7_01_v3-527946-528146	Pf3D7_01_v3	527946	528146	528040	528108	for	Global	3886	42	4	0.810183
41	Pf3D7_01_v3-528046-528246	Pf3D7_01_v3	528046	528246	528049	528238	for	Global	3544	44	4	0.877763
42	Pf3D7_01_v3-528746-528946	Pf3D7_01_v3	528746	528946	528746	528934	for	Global	3785	44	4	0.743367
43	Pf3D7_01_v3-528846-529046	Pf3D7_01_v3	528846	529046	528906	528983	for	Global	3953	40	3	0.722811
44	Pf3D7_01_v3-528946-529146	Pf3D7_01_v3	528946	529146	528982	529065	for	Global	3906	43	3	0.707431
45	Pf3D7_01_v3-529046-529246	Pf3D7_01_v3	529046	529246	529054	529234	for	Global	3549	40	4	0.863605
46	Pf3D7_01_v3-529146-529346	Pf3D7_01_v3	529146	529346	529193	529314	for	Global	3880	64	5	0.836337
47	Pf3D7_01_v3-529246-529446	Pf3D7_01_v3	529246	529446	529278	529446	for	Global	3776	88	6	0.860147
48	Pf3D7_01_v3-529346-529546	Pf3D7_01_v3	529346	529546	529361	529521	for	Global	3843	50	5	0.768522
49	Pf3D7_01_v3-529446-529646	Pf3D7_01_v3	529446	529646	529447	529621	for	Global	3973	29	4	0.375287
50	Pf3D7_01_v3-529546-529746	Pf3D7_01_v3	529546	529746	529551	529729	for	Global	3879	45	6	0.651787
51	Pf3D7_01_v3-529846-530046	Pf3D7_01_v3	529846	530046	529874	530046	for	Global	3578	120	12	0.924919
52	Pf3D7_01_v3-531668-531868	Pf3D7_01_v3	531668	531868	531734	531864	for	Global	3756	52	6	0.810263
53	Pf3D7_01_v3-531768-531968	Pf3D7_01_v3	531768	531968	531820	531963	for	Global	3633	92	9	0.921418
54	Pf3D7_01_v3-531868-532068	Pf3D7_01_v3	531868	532068	531874	532054	for	Global	3571	108	8	0.921106
55	Pf3D7_01_v3-531968-532168	Pf3D7_01_v3	531968	532168	532053	532161	for	Global	3852	50	8	0.747258
56	Pf3D7_01_v3-532068-532268	Pf3D7_01_v3	532068	532268	532121	532265	for	Global	3716	67	11	0.818181
57	Pf3D7_01_v3-532168-532368	Pf3D7_01_v3	532168	532368	532208	532365	for	Global	3770	66	8	0.828005
58	Pf3D7_01_v3-532641-532841	Pf3D7_01_v3	532641	532841	532655	532799	for	Global	3617	55	8	0.736166
59	Pf3D7_01_v3-532741-532941	Pf3D7_01_v3	532741	532941	532752	532921	for	Global	3680	53	7	0.754229
60	Pf3D7_01_v3-532841-533041	Pf3D7_01_v3	532841	533041	532891	533003	for	Global	3757	55	7	0.780487
61	Pf3D7_01_v3-532941-533141	Pf3D7_01_v3	532941	533141	532975	533141	for	Global	3775	75	8	0.857761
62	Pf3D7_01_v3-533917-534117	Pf3D7_01_v3	533917	534117	533955	534104	for	Global	3761	52	8	0.793882
63	Pf3D7_01_v3-534852-535052	Pf3D7_01_v3	534852	535052	534852	535030	for	Global	3726	47	6	0.809927
64	Pf3D7_01_v3-535452-535652	Pf3D7_01_v3	535452	535652	535583	535646	for	Global	3919	37	3	0.592861
65	Pf3D7_01_v3-535852-536052	Pf3D7_01_v3	535852	536052	535883	536003	for	Global	3678	37	2	0.743719
66	Pf3D7_01_v3-535952-536152	Pf3D7_01_v3	535952	536152	536002	536150	for	Global	3609	59	5	0.810374
67	Pf3D7_01_v3-536052-536252	Pf3D7_01_v3	536052	536252	536090	536150	for	Global	3890	42	4	0.741104
68	Pf3D7_01_v3-537316-537516	Pf3D7_01_v3	537316	537516	537321	537455	for	Global	3844	35	3	0.606212
69	Pf3D7_01_v3-558217-558417	Pf3D7_01_v3	558217	558417	558218	558337	for	Global	3663	95	15	0.848054
70	Pf3D7_02_v3-166348-166548	Pf3D7_02_v3	166348	166548	166371	166378	for	Global	3676	25	2	0.605449
71	Pf3D7_02_v3-209904-210104	Pf3D7_02_v3	209904	210104	209966	210102	for	Global	3954	90	8	0.429751
72	Pf3D7_02_v3-210004-210204	Pf3D7_02_v3	210004	210204	210012	210102	for	Global	3900	76	7	0.402589
73	Pf3D7_02_v3-210604-210804	Pf3D7_02_v3	210604	210804	210617	210786	for	Global	3933	22	3	0.209072
74	Pf3D7_02_v3-213420-213620	Pf3D7_02_v3	213420	213620	213506	213616	for	Global	3967	56	3	0.193801
75	Pf3D7_02_v3-224670-224870	Pf3D7_02_v3	224670	224870	224680	224845	for	Global	3952	26	3	0.215073
76	Pf3D7_02_v3-278116-278316	Pf3D7_02_v3	278116	278316	278190	278316	for	Global	3805	127	16	0.879013
77	Pf3D7_02_v3-278216-278416	Pf3D7_02_v3	278216	278416	278235	278324	for	Global	3842	95	16	0.874457
78	Pf3D7_02_v3-285798-285998	Pf3D7_02_v3	285798	285998	285923	285968	for	Global	3881	16	2	0.569077
79	Pf3D7_02_v3-291868-292068	Pf3D7_02_v3	291868	292068	291877	292056	for	Global	3774	21	6	0.487441
80	Pf3D7_02_v3-299103-299303	Pf3D7_02_v3	299103	299303	299207	299267	for	Global	4008	20	3	0.298937
81	Pf3D7_02_v3-299203-299403	Pf3D7_02_v3	299203	299403	299207	299375	for	Global	4011	24	5	0.342732
82	Pf3D7_02_v3-309385-309585	Pf3D7_02_v3	309385	309585	309385	309395	for	Global	3965	46	3	0.684493
83	Pf3D7_02_v3-311352-311552	Pf3D7_02_v3	311352	311552	311365	311475	for	Global	3692	32	5	0.671716
84	Pf3D7_02_v3-312669-312869	Pf3D7_02_v3	312669	312869	312714	312861	for	Global	3216	30	5	0.338887
85	Pf3D7_02_v3-320519-320719	Pf3D7_02_v3	320519	320719	320554	320647	for	Global	3927	66	4	0.59177
86	Pf3D7_02_v3-321019-321219	Pf3D7_02_v3	321019	321219	321098	321214	for	Global	3262	35	4	0.630796
87	Pf3D7_02_v3-367176-367376	Pf3D7_02_v3	367176	367376	367226	367364	for	Global	3994	37	8	0.511015
88	Pf3D7_02_v3-373786-373986	Pf3D7_02_v3	373786	373986	373890	373975	for	Global	3961	26	3	0.760534
89	Pf3D7_02_v3-373886-374086	Pf3D7_02_v3	373886	374086	373890	374062	for	Global	3680	66	6	0.884111
90	Pf3D7_02_v3-373986-374186	Pf3D7_02_v3	373986	374186	374017	374185	for	Global	3948	26	4	0.713328
91	Pf3D7_02_v3-375086-375286	Pf3D7_02_v3	375086	375286	375097	375135	for	Global	3976	17	3	0.677597
92	Pf3D7_02_v3-375686-375886	Pf3D7_02_v3	375686	375886	375701	375838	for	Global	4011	49	9	0.503356
93	Pf3D7_02_v3-375786-375986	Pf3D7_02_v3	375786	375986	375819	375922	for	Global	3881	54	8	0.603781
94	Pf3D7_02_v3-375886-376086	Pf3D7_02_v3	375886	376086	375921	376045	for	Global	3801	15	2	0.509066
95	Pf3D7_02_v3-501367-501567	Pf3D7_02_v3	501367	501567	501414	501530	for	Global	3626	30	2	0.668705
96	Pf3D7_02_v3-503101-503301	Pf3D7_02_v3	503101	503301	503168	503292	for	Global	3654	27	2	0.649177
97	Pf3D7_02_v3-503201-503401	Pf3D7_02_v3	503201	503401	503291	503316	for	Global	3969	43	2	0.540154
98	Pf3D7_02_v3-519193-519393	Pf3D7_02_v3	519193	519393	519233	519382	for	Global	3814	39	4	0.386654
99	Pf3D7_02_v3-559304-559504	Pf3D7_02_v3	559304	559504	559328	559479	for	Global	3894	37	5	0.274089
100	Pf3D7_02_v3-578680-578880	Pf3D7_02_v3	578680	578880	578767	578830	for	Global	3975	32	2	0.0878415
101	Pf3D7_02_v3-582818-583018	Pf3D7_02_v3	582818	583018	582832	582932	for	Global	3901	56	8	0.559518
102	Pf3D7_02_v3-630558-630758	Pf3D7_02_v3	630558	630758	630607	630737	for	Global	4002	22	5	0.668124
103	Pf3D7_02_v3-666247-666447	Pf3D7_02_v3	666247	666447	666339	666391	for	Global	3509	22	3	0.625764
104	Pf3D7_02_v3-667912-668112	Pf3D7_02_v3	667912	668112	667988	667998	for	Global	3924	41	4	0.156782
105	Pf3D7_02_v3-687186-687386	Pf3D7_02_v3	687186	687386	687213	687323	for	Global	3990	28	2	0.244878
106	Pf3D7_02_v3-692711-692911	Pf3D7_02_v3	692711	692911	692757	692837	for	Global	3827	34	3	0.65938
107	Pf3D7_02_v3-695344-695544	Pf3D7_02_v3	695344	695544	695355	695452	for	Global	4006	23	2	0.103099
108	Pf3D7_02_v3-798877-799077	Pf3D7_02_v3	798877	799077	798906	799058	for	Global	3788	54	4	0.67167
109	Pf3D7_02_v3-800577-800777	Pf3D7_02_v3	800577	800777	800650	800695	for	Global	3951	23	2	0.302411
110	Pf3D7_02_v3-805748-805948	Pf3D7_02_v3	805748	805948	805831	805888	for	Global	3928	44	6	0.779384
111	Pf3D7_02_v3-805848-806048	Pf3D7_02_v3	805848	806048	805848	805999	for	Global	3630	51	5	0.703325
112	Pf3D7_02_v3-806651-806851	Pf3D7_02_v3	806651	806851	806686	806793	for	Global	3994	27	5	0.49337
113	Pf3D7_02_v3-838457-838657	Pf3D7_02_v3	838457	838657	838590	838623	for	Global	3537	22	3	0.526237
114	Pf3D7_02_v3-855456-855656	Pf3D7_02_v3	855456	855656	855466	855656	for	Global	3583	69	9	0.819447
115	Pf3D7_02_v3-859092-859292	Pf3D7_02_v3	859092	859292	859100	859286	for	Global	3633	38	41	0.656658
116	Pf3D7_02_v3-859192-859392	Pf3D7_02_v3	859192	859392	859193	859388	for	Global	3482	47	40	0.757286
117	Pf3D7_03_v3-74539-74739	Pf3D7_03_v3	74539	74739	74569	74730	for	Global	3560	32	4	0.287595
118	Pf3D7_03_v3-77369-77569	Pf3D7_03_v3	77369	77569	77415	77543	for	Global	3640	39	5	0.519266
119	Pf3D7_03_v3-79709-79909	Pf3D7_03_v3	79709	79909	79844	79874	for	Global	3945	20	2	0.14757
120	Pf3D7_03_v3-105021-105221	Pf3D7_03_v3	105021	105221	105021	105194	for	Global	3880	24	5	0.636143
121	Pf3D7_03_v3-110943-111143	Pf3D7_03_v3	110943	111143	110966	111113	for	Global	3573	34	5	0.291609
122	Pf3D7_03_v3-111343-111543	Pf3D7_03_v3	111343	111543	111403	111542	for	Global	3733	36	1	0.130664
123	Pf3D7_03_v3-112860-113060	Pf3D7_03_v3	112860	113060	112877	113041	for	Global	3151	28	5	0.145486
124	Pf3D7_03_v3-117955-118155	Pf3D7_03_v3	117955	118155	118000	118148	for	Global	3853	53	7	0.667291
125	Pf3D7_03_v3-118824-119024	Pf3D7_03_v3	118824	119024	118825	118956	for	Global	3682	46	4	0.574076
126	Pf3D7_03_v3-142055-142255	Pf3D7_03_v3	142055	142255	142103	142239	for	Global	3849	37	5	0.736784
127	Pf3D7_03_v3-214149-214349	Pf3D7_03_v3	214149	214349	214195	214313	for	Global	3676	22	3	0.108329
128	Pf3D7_03_v3-221318-221518	Pf3D7_03_v3	221318	221518	221434	221463	for	Global	3996	37	8	0.833917
129	Pf3D7_03_v3-221418-221618	Pf3D7_03_v3	221418	221618	221434	221615	for	Global	3590	184	26	0.931127
130	Pf3D7_03_v3-224605-224805	Pf3D7_03_v3	224605	224805	224676	224779	for	Global	3811	37	5	0.798315
131	Pf3D7_03_v3-224705-224905	Pf3D7_03_v3	224705	224905	224746	224904	for	Global	3766	49	8	0.829669
132	Pf3D7_03_v3-237565-237765	Pf3D7_03_v3	237565	237765	237597	237762	for	Global	3989	57	7	0.262735
133	Pf3D7_03_v3-285903-286103	Pf3D7_03_v3	285903	286103	286052	286053	for	Global	3844	37	1	0.173751
134	Pf3D7_03_v3-350033-350233	Pf3D7_03_v3	350033	350233	350118	350205	for	Global	3945	99	6	0.658969
135	Pf3D7_03_v3-350133-350333	Pf3D7_03_v3	350133	350333	350159	350306	for	Global	3702	213	13	0.794804
136	Pf3D7_03_v3-358366-358566	Pf3D7_03_v3	358366	358566	358369	358536	for	Global	3845	43	5	0.595094
137	Pf3D7_03_v3-358466-358666	Pf3D7_03_v3	358466	358666	358492	358587	for	Global	4000	56	5	0.390817
138	Pf3D7_03_v3-358566-358766	Pf3D7_03_v3	358566	358766	358576	358682	for	Global	4022	36	3	0.212131
139	Pf3D7_03_v3-360266-360466	Pf3D7_03_v3	360266	360466	360320	360454	for	Global	3945	40	6	0.426542
140	Pf3D7_03_v3-361080-361280	Pf3D7_03_v3	361080	361280	361194	361199	for	Global	3948	29	2	0.49807
141	Pf3D7_03_v3-363454-363654	Pf3D7_03_v3	363454	363654	363472	363650	for	Global	3555	52	5	0.702878
142	Pf3D7_03_v3-449801-450001	Pf3D7_03_v3	449801	450001	449801	449805	for	Global	3895	24	2	0.64525
143	Pf3D7_03_v3-457928-458128	Pf3D7_03_v3	457928	458128	457947	458114	for	Global	3913	50	5	0.406869
144	Pf3D7_03_v3-469276-469476	Pf3D7_03_v3	469276	469476	469366	469420	for	Global	3773	23	4	0.519746
145	Pf3D7_03_v3-573579-573779	Pf3D7_03_v3	573579	573779	573707	573725	for	Global	3832	56	3	0.706625
146	Pf3D7_03_v3-655276-655476	Pf3D7_03_v3	655276	655476	655413	655467	for	Global	3919	47	5	0.358357
147	Pf3D7_03_v3-707693-707893	Pf3D7_03_v3	707693	707893	707748	707876	for	Global	3754	26	3	0.496447
148	Pf3D7_03_v3-708543-708743	Pf3D7_03_v3	708543	708743	708551	708721	for	Global	3877	20	3	0.320005
149	Pf3D7_03_v3-717645-717845	Pf3D7_03_v3	717645	717845	717681	717807	for	Global	3911	60	7	0.799732
150	Pf3D7_03_v3-750420-750620	Pf3D7_03_v3	750420	750620	750457	750620	for	Global	3323	55	6	0.872811
151	Pf3D7_03_v3-751720-751920	Pf3D7_03_v3	751720	751920	751820	751919	for	Global	3777	22	3	0.635609
152	Pf3D7_03_v3-811977-812177	Pf3D7_03_v3	811977	812177	812007	812114	for	Global	3974	19	3	0.548064
153	Pf3D7_03_v3-812577-812777	Pf3D7_03_v3	812577	812777	812635	812734	for	Global	4006	26	4	0.288395
154	Pf3D7_03_v3-850777-850977	Pf3D7_03_v3	850777	850977	850846	850976	for	Global	3953	28	2	0.614522
155	Pf3D7_03_v3-850977-851177	Pf3D7_03_v3	850977	851177	851034	851156	for	Global	3979	34	5	0.726282
156	Pf3D7_03_v3-856177-856377	Pf3D7_03_v3	856177	856377	856207	856208	for	Global	3978	18	1	0.66728
157	Pf3D7_03_v3-891513-891713	Pf3D7_03_v3	891513	891713	891596	891702	for	Global	3865	54	4	0.731421
158	Pf3D7_03_v3-897641-897841	Pf3D7_03_v3	897641	897841	897742	897800	for	Global	3894	49	6	0.672271
159	Pf3D7_03_v3-897741-897941	Pf3D7_03_v3	897741	897941	897744	897877	for	Global	3889	50	6	0.672771
160	Pf3D7_03_v3-898141-898341	Pf3D7_03_v3	898141	898341	898191	898213	for	Global	3971	49	4	0.629652
161	Pf3D7_03_v3-916465-916665	Pf3D7_03_v3	916465	916665	916517	916641	for	Global	3779	35	5	0.600333
162	Pf3D7_03_v3-950118-950318	Pf3D7_03_v3	950118	950318	950165	950166	for	Global	3968	57	1	0.0750082
163	Pf3D7_04_v3-97392-97592	Pf3D7_04_v3	97392	97592	97477	97572	for	Global	3659	33	5	0.674773
164	Pf3D7_04_v3-103811-104011	Pf3D7_04_v3	103811	104011	103880	103990	for	Global	3870	14	4	0.770778
165	Pf3D7_04_v3-104011-104211	Pf3D7_04_v3	104011	104211	104019	104157	for	Global	3881	13	2	0.515084
166	Pf3D7_04_v3-104311-104511	Pf3D7_04_v3	104311	104511	104405	104457	for	Global	3998	20	4	0.530842
167	Pf3D7_04_v3-115346-115546	Pf3D7_04_v3	115346	115546	115347	115545	for	Global	3947	44	5	0.270856
168	Pf3D7_04_v3-115446-115646	Pf3D7_04_v3	115446	115646	115509	115635	for	Global	3850	85	11	0.705827
169	Pf3D7_04_v3-124261-124461	Pf3D7_04_v3	124261	124461	124261	124405	for	Global	3934	32	4	0.510533
170	Pf3D7_04_v3-124361-124561	Pf3D7_04_v3	124361	124561	124361	124490	for	Global	3943	32	6	0.298448
171	Pf3D7_04_v3-124661-124861	Pf3D7_04_v3	124661	124861	124689	124797	for	Global	3831	25	4	0.3764
172	Pf3D7_04_v3-128297-128497	Pf3D7_04_v3	128297	128497	128410	128484	for	Global	3978	40	5	0.450632
173	Pf3D7_04_v3-131597-131797	Pf3D7_04_v3	131597	131797	131611	131680	for	Global	3983	28	4	0.190441
174	Pf3D7_04_v3-133004-133204	Pf3D7_04_v3	133004	133204	133004	133203	for	Global	3761	132	38	0.91131
175	Pf3D7_04_v3-133104-133304	Pf3D7_04_v3	133104	133304	133110	133289	for	Global	3892	65	28	0.787054
176	Pf3D7_04_v3-133204-133404	Pf3D7_04_v3	133204	133404	133214	133391	for	Global	3958	52	19	0.79214
177	Pf3D7_04_v3-133304-133504	Pf3D7_04_v3	133304	133504	133306	133487	for	Global	3812	128	27	0.923362
178	Pf3D7_04_v3-133404-133604	Pf3D7_04_v3	133404	133604	133418	133580	for	Global	3743	180	36	0.933875
179	Pf3D7_04_v3-133504-133704	Pf3D7_04_v3	133504	133704	133506	133673	for	Global	3850	141	25	0.845725
180	Pf3D7_04_v3-133604-133804	Pf3D7_04_v3	133604	133804	133623	133765	for	Global	3916	117	13	0.794604
181	Pf3D7_04_v3-133704-133904	Pf3D7_04_v3	133704	133904	133714	133877	for	Global	3929	84	9	0.764489
182	Pf3D7_04_v3-133804-134004	Pf3D7_04_v3	133804	134004	133837	133982	for	Global	3914	38	4	0.695918
183	Pf3D7_04_v3-133904-134104	Pf3D7_04_v3	133904	134104	133914	134006	for	Global	3964	26	3	0.645777
184	Pf3D7_04_v3-134004-134204	Pf3D7_04_v3	134004	134204	134005	134202	for	Global	3907	32	3	0.723021
185	Pf3D7_04_v3-142759-142959	Pf3D7_04_v3	142759	142959	142821	142924	for	Global	3867	46	6	0.664458
186	Pf3D7_04_v3-142859-143059	Pf3D7_04_v3	142859	143059	142866	142924	for	Global	3892	51	5	0.656085
187	Pf3D7_04_v3-143559-143759	Pf3D7_04_v3	143559	143759	143561	143683	for	Global	3686	27	2	0.696934
188	Pf3D7_04_v3-143759-143959	Pf3D7_04_v3	143759	143959	143868	143886	for	Global	3905	33	3	0.361156
189	Pf3D7_04_v3-143859-144059	Pf3D7_04_v3	143859	144059	143868	144036	for	Global	3735	58	4	0.665941
190	Pf3D7_04_v3-146266-146466	Pf3D7_04_v3	146266	146466	146266	146284	for	Global	3950	49	7	0.636149
191	Pf3D7_04_v3-147498-147698	Pf3D7_04_v3	147498	147698	147599	147669	for	Global	3795	18	5	0.508835
192	Pf3D7_04_v3-147598-147798	Pf3D7_04_v3	147598	147798	147599	147767	for	Global	3744	36	7	0.529807
193	Pf3D7_04_v3-198363-198563	Pf3D7_04_v3	198363	198563	198373	198554	for	Global	3936	36	4	0.419492
194	Pf3D7_04_v3-221310-221510	Pf3D7_04_v3	221310	221510	221329	221435	for	Global	3975	44	3	0.525089
195	Pf3D7_04_v3-240994-241194	Pf3D7_04_v3	240994	241194	241086	241101	for	Global	3755	38	5	0.666337
196	Pf3D7_04_v3-250778-250978	Pf3D7_04_v3	250778	250978	250853	250952	for	Global	3802	30	5	0.460675
197	Pf3D7_04_v3-250878-251078	Pf3D7_04_v3	250878	251078	250939	251022	for	Global	3789	39	5	0.490159
198	Pf3D7_04_v3-254065-254265	Pf3D7_04_v3	254065	254265	254060	254143	for	Global	3797	48	3	0.49647
199	Pf3D7_04_v3-257720-257920	Pf3D7_04_v3	257720	257920	257728	257729	for	Global	3906	70	1	0.306794
200	Pf3D7_04_v3-283336-283536	Pf3D7_04_v3	283336	283536	283402	283503	for	Global	3822	82	13	0.725556
201	Pf3D7_04_v3-283536-283736	Pf3D7_04_v3	283536	283736	283536	283600	for	Global	3789	69	8	0.782418
202	Pf3D7_04_v3-284136-284336	Pf3D7_04_v3	284136	284336	284225	284319	for	Global	3955	45	7	0.639796
203	Pf3D7_04_v3-285639-285839	Pf3D7_04_v3	285639	285839	285655	285807	for	Global	3930	73	7	0.868079
204	Pf3D7_04_v3-285739-285939	Pf3D7_04_v3	285739	285939	285745	285807	for	Global	3960	40	5	0.790539
205	Pf3D7_04_v3-329321-329521	Pf3D7_04_v3	329321	329521	329467	329503	for	Global	3934	29	3	0.693306
206	Pf3D7_04_v3-336202-336402	Pf3D7_04_v3	336202	336402	336202	336203	for	Global	4002	29	1	0.244287
207	Pf3D7_04_v3-358123-358323	Pf3D7_04_v3	358123	358323	358180	358288	for	Global	3991	44	4	0.342336
208	Pf3D7_04_v3-358223-358423	Pf3D7_04_v3	358223	358423	358244	358382	for	Global	4003	37	4	0.340596
209	Pf3D7_04_v3-413879-414079	Pf3D7_04_v3	413879	414079	414056	414073	for	Global	3985	13	3	0.498915
210	Pf3D7_04_v3-414479-414679	Pf3D7_04_v3	414479	414679	414568	414618	for	Global	3984	25	6	0.507176
211	Pf3D7_04_v3-414979-415179	Pf3D7_04_v3	414979	415179	415156	415159	for	Global	3963	15	3	0.352017
212	Pf3D7_04_v3-415079-415279	Pf3D7_04_v3	415079	415279	415156	415183	for	Global	4011	18	4	0.363547
213	Pf3D7_04_v3-415579-415779	Pf3D7_04_v3	415579	415779	415649	415766	for	Global	4014	34	7	0.672673
214	Pf3D7_04_v3-415679-415879	Pf3D7_04_v3	415679	415879	415692	415766	for	Global	3975	28	6	0.65825
215	Pf3D7_04_v3-417314-417514	Pf3D7_04_v3	417314	417514	417367	417497	for	Global	3801	35	5	0.39249
216	Pf3D7_04_v3-417414-417614	Pf3D7_04_v3	417414	417614	417483	417497	for	Global	3956	27	4	0.37645
217	Pf3D7_04_v3-485833-486033	Pf3D7_04_v3	485833	486033	485872	485982	for	Global	3737	55	8	0.717616
218	Pf3D7_04_v3-515756-515956	Pf3D7_04_v3	515756	515956	515790	515947	for	Global	3651	27	4	0.630931
219	Pf3D7_04_v3-518093-518293	Pf3D7_04_v3	518093	518293	518109	518258	for	Global	3192	114	6	0.583569
220	Pf3D7_04_v3-519985-520185	Pf3D7_04_v3	519985	520185	520019	520168	for	Global	3777	49	4	0.431335
221	Pf3D7_04_v3-528757-528957	Pf3D7_04_v3	528757	528957	528761	528936	for	Global	3806	31	4	0.584924
222	Pf3D7_04_v3-540936-541136	Pf3D7_04_v3	540936	541136	540964	541111	for	Global	3811	32	6	0.450734
223	Pf3D7_04_v3-544444-544644	Pf3D7_04_v3	544444	544644	544533	544622	for	Global	3898	36	5	0.697795
224	Pf3D7_04_v3-544544-544744	Pf3D7_04_v3	544544	544744	544563	544744	for	Global	3590	46	6	0.867776
225	Pf3D7_04_v3-544644-544844	Pf3D7_04_v3	544644	544844	544672	544797	for	Global	3765	36	4	0.834085
226	Pf3D7_04_v3-612241-612441	Pf3D7_04_v3	612241	612441	612302	612427	for	Global	3980	49	8	0.492436
227	Pf3D7_04_v3-612541-612741	Pf3D7_04_v3	612541	612741	612578	612716	for	Global	3925	40	6	0.424237
228	Pf3D7_04_v3-612641-612841	Pf3D7_04_v3	612641	612841	612649	612829	for	Global	3922	52	10	0.505892
229	Pf3D7_04_v3-612741-612941	Pf3D7_04_v3	612741	612941	612744	612893	for	Global	3985	50	6	0.486967
230	Pf3D7_04_v3-625283-625483	Pf3D7_04_v3	625283	625483	625342	625475	for	Global	3936	17	2	0.374611
231	Pf3D7_04_v3-625683-625883	Pf3D7_04_v3	625683	625883	625729	625868	for	Global	3953	25	3	0.37124
232	Pf3D7_04_v3-630383-630583	Pf3D7_04_v3	630383	630583	630391	630569	for	Global	3490	12	3	0.474409
233	Pf3D7_04_v3-630483-630683	Pf3D7_04_v3	630483	630683	630568	630653	for	Global	3730	18	4	0.480847
234	Pf3D7_04_v3-630583-630783	Pf3D7_04_v3	630583	630783	630637	630775	for	Global	3767	29	6	0.414534
235	Pf3D7_04_v3-677218-677418	Pf3D7_04_v3	677218	677418	677291	677328	for	Global	3904	44	4	0.591773
236	Pf3D7_04_v3-693912-694112	Pf3D7_04_v3	693912	694112	693949	694049	for	Global	3894	32	4	0.417915
237	Pf3D7_04_v3-748395-748595	Pf3D7_04_v3	748395	748595	748409	748577	for	Global	3950	12	2	0.481878
238	Pf3D7_04_v3-758465-758665	Pf3D7_04_v3	758465	758665	758477	758596	for	Global	3829	35	4	0.460165
239	Pf3D7_04_v3-775941-776141	Pf3D7_04_v3	775941	776141	775948	776037	for	Global	3976	70	6	0.553559
240	Pf3D7_04_v3-798410-798610	Pf3D7_04_v3	798410	798610	798432	798602	for	Global	3783	38	5	0.570582
241	Pf3D7_04_v3-799687-799887	Pf3D7_04_v3	799687	799887	799728	799890	for	Global	3767	34	5	0.453397
242	Pf3D7_04_v3-803112-803312	Pf3D7_04_v3	803112	803312	803120	803238	for	Global	3912	35	4	0.343285
243	Pf3D7_04_v3-821038-821238	Pf3D7_04_v3	821038	821238	821053	821242	for	Global	3940	59	10	0.351789
244	Pf3D7_04_v3-836673-836873	Pf3D7_04_v3	836673	836873	836738	836856	for	Global	3964	31	4	0.318389
245	Pf3D7_04_v3-855903-856103	Pf3D7_04_v3	855903	856103	855933	856082	for	Global	3882	33	3	0.576149
246	Pf3D7_04_v3-856003-856203	Pf3D7_04_v3	856003	856203	856065	856082	for	Global	3923	29	2	0.562885
247	Pf3D7_04_v3-880794-880994	Pf3D7_04_v3	880794	880994	880847	880976	for	Global	3673	63	4	0.793691
248	Pf3D7_04_v3-880894-881094	Pf3D7_04_v3	880894	881094	880953	881071	for	Global	3893	66	5	0.674855
249	Pf3D7_04_v3-881194-881394	Pf3D7_04_v3	881194	881394	881196	881382	for	Global	3653	46	4	0.675621
250	Pf3D7_04_v3-887817-888017	Pf3D7_04_v3	887817	888017	887843	888001	for	Global	3651	53	6	0.758421
251	Pf3D7_04_v3-900651-900851	Pf3D7_04_v3	900651	900851	900664	900829	for	Global	3634	40	3	0.763518
252	Pf3D7_04_v3-900951-901151	Pf3D7_04_v3	900951	901151	900956	901097	for	Global	3546	40	5	0.728176
253	Pf3D7_04_v3-901803-902003	Pf3D7_04_v3	901803	902003	901912	901974	for	Global	3839	23	3	0.280557
254	Pf3D7_04_v3-901903-902103	Pf3D7_04_v3	901903	902103	901912	902010	for	Global	3960	35	4	0.291474
255	Pf3D7_04_v3-908200-908400	Pf3D7_04_v3	908200	908400	908346	908397	for	Global	3941	40	5	0.576674
256	Pf3D7_04_v3-909224-909424	Pf3D7_04_v3	909224	909424	909250	909361	for	Global	3415	46	6	0.665508
257	Pf3D7_04_v3-910155-910355	Pf3D7_04_v3	910155	910355	910224	910317	for	Global	3624	31	2	0.631326
258	Pf3D7_04_v3-910255-910455	Pf3D7_04_v3	910255	910455	910316	910443	for	Global	3550	33	3	0.737646
259	Pf3D7_04_v3-910355-910555	Pf3D7_04_v3	910355	910555	910424	910540	for	Global	3796	87	8	0.776937
260	Pf3D7_04_v3-910455-910655	Pf3D7_04_v3	910455	910655	910459	910540	for	Global	3818	55	6	0.727271
261	Pf3D7_04_v3-925961-926161	Pf3D7_04_v3	925961	926161	925974	926012	for	Global	3969	20	3	0.129909
262	Pf3D7_04_v3-926161-926361	Pf3D7_04_v3	926161	926361	926247	926333	for	Global	3897	46	3	0.680458
263	Pf3D7_04_v3-929343-929543	Pf3D7_04_v3	929343	929543	929369	929528	for	Global	3541	58	6	0.72526
264	Pf3D7_04_v3-989278-989478	Pf3D7_04_v3	989278	989478	989307	989471	for	Global	3798	43	7	0.342699
265	Pf3D7_04_v3-1005589-1005789	Pf3D7_04_v3	1005589	1005789	1005594	1005707	for	Global	3694	46	3	0.83029
266	Pf3D7_04_v3-1005789-1005989	Pf3D7_04_v3	1005789	1005989	1005874	1005987	for	Global	3908	34	4	0.473722
267	Pf3D7_04_v3-1005889-1006089	Pf3D7_04_v3	1005889	1006089	1005909	1006069	for	Global	3858	57	6	0.717669
268	Pf3D7_04_v3-1006089-1006289	Pf3D7_04_v3	1006089	1006289	1006234	1006284	for	Global	3784	31	2	0.702524
269	Pf3D7_04_v3-1006189-1006389	Pf3D7_04_v3	1006189	1006389	1006234	1006374	for	Global	3729	57	4	0.812219
270	Pf3D7_04_v3-1029818-1030018	Pf3D7_04_v3	1029818	1030018	1029849	1029922	for	Global	3907	33	2	0.586374
271	Pf3D7_04_v3-1032467-1032667	Pf3D7_04_v3	1032467	1032667	1032564	1032592	for	Global	4001	15	2	0.682671
272	Pf3D7_04_v3-1035931-1036131	Pf3D7_04_v3	1035931	1036131	1035989	1036131	for	Global	3887	48	3	0.615772
273	Pf3D7_04_v3-1042875-1043075	Pf3D7_04_v3	1042875	1043075	1042879	1043010	for	Global	3622	43	4	0.753825
274	Pf3D7_04_v3-1042975-1043175	Pf3D7_04_v3	1042975	1043175	1042984	1043010	for	Global	3888	33	3	0.597762
275	Pf3D7_04_v3-1065018-1065218	Pf3D7_04_v3	1065018	1065218	1065088	1065188	for	Global	3805	64	8	0.695141
276	Pf3D7_04_v3-1065118-1065318	Pf3D7_04_v3	1065118	1065318	1065122	1065301	for	Global	3755	65	7	0.68349
277	Pf3D7_04_v3-1083242-1083442	Pf3D7_04_v3	1083242	1083442	1083335	1083354	for	Global	3970	20	2	0.582324
278	Pf3D7_04_v3-1093234-1093434	Pf3D7_04_v3	1093234	1093434	1093328	1093423	for	Global	3856	32	2	0.381563
279	Pf3D7_04_v3-1093334-1093534	Pf3D7_04_v3	1093334	1093534	1093422	1093508	for	Global	3914	32	2	0.354289
280	Pf3D7_04_v3-1096262-1096462	Pf3D7_04_v3	1096262	1096462	1096282	1096425	for	Global	3765	59	8	0.471876
281	Pf3D7_04_v3-1099755-1099955	Pf3D7_04_v3	1099755	1099955	1099758	1099932	for	Global	3896	38	6	0.709718
282	Pf3D7_04_v3-1100055-1100255	Pf3D7_04_v3	1100055	1100255	1100084	1100255	for	Global	3741	126	18	0.955728
283	Pf3D7_04_v3-1100155-1100355	Pf3D7_04_v3	1100155	1100355	1100162	1100350	for	Global	3682	168	21	0.956605
284	Pf3D7_04_v3-1100255-1100455	Pf3D7_04_v3	1100255	1100455	1100280	1100439	for	Global	3733	130	18	0.936529
285	Pf3D7_04_v3-1100355-1100555	Pf3D7_04_v3	1100355	1100555	1100362	1100538	for	Global	3834	166	20	0.911981
286	Pf3D7_04_v3-1100455-1100655	Pf3D7_04_v3	1100455	1100655	1100456	1100629	for	Global	3745	148	15	0.866761
287	Pf3D7_04_v3-1100555-1100755	Pf3D7_04_v3	1100555	1100755	1100555	1100718	for	Global	3774	73	9	0.748636
288	Pf3D7_04_v3-1100655-1100855	Pf3D7_04_v3	1100655	1100855	1100672	1100813	for	Global	3816	65	6	0.737081
289	Pf3D7_04_v3-1100755-1100955	Pf3D7_04_v3	1100755	1100955	1100776	1100955	for	Global	3702	117	11	0.887319
290	Pf3D7_04_v3-1100855-1101055	Pf3D7_04_v3	1100855	1101055	1100885	1101045	for	Global	3889	118	15	0.896547
291	Pf3D7_04_v3-1100955-1101155	Pf3D7_04_v3	1100955	1101155	1100960	1101155	for	Global	3750	146	21	0.938996
292	Pf3D7_04_v3-1101055-1101255	Pf3D7_04_v3	1101055	1101255	1101061	1101253	for	Global	3744	223	30	0.963284
293	Pf3D7_04_v3-1101455-1101655	Pf3D7_04_v3	1101455	1101655	1101460	1101655	for	Global	3679	181	37	0.955458
294	Pf3D7_04_v3-1101755-1101955	Pf3D7_04_v3	1101755	1101955	1101755	1101951	for	Global	3648	198	41	0.957145
295	Pf3D7_04_v3-1101855-1102055	Pf3D7_04_v3	1101855	1102055	1101857	1102054	for	Global	3764	50	21	0.831319
296	Pf3D7_04_v3-1102355-1102555	Pf3D7_04_v3	1102355	1102555	1102361	1102555	for	Global	3582	74	10	0.864065
297	Pf3D7_04_v3-1113397-1113597	Pf3D7_04_v3	1113397	1113597	1113468	1113583	for	Global	3948	43	7	0.805405
298	Pf3D7_04_v3-1113497-1113697	Pf3D7_04_v3	1113497	1113697	1113520	1113583	for	Global	3853	36	6	0.800685
299	Pf3D7_04_v3-1138063-1138263	Pf3D7_04_v3	1138063	1138263	1138069	1138263	for	Global	3624	99	21	0.80606
300	Pf3D7_05_v3-41285-41485	Pf3D7_05_v3	41285	41485	41318	41482	for	Global	3816	31	7	0.334128
301	Pf3D7_05_v3-130399-130599	Pf3D7_05_v3	130399	130599	130399	130589	for	Global	3897	45	5	0.26277
302	Pf3D7_05_v3-143146-143346	Pf3D7_05_v3	143146	143346	143263	143264	for	Global	3969	46	1	0.51978
303	Pf3D7_05_v3-161715-161915	Pf3D7_05_v3	161715	161915	161731	161915	for	Global	3836	52	4	0.708313
304	Pf3D7_05_v3-192114-192314	Pf3D7_05_v3	192114	192314	192184	192296	for	Global	4002	53	4	0.615356
305	Pf3D7_05_v3-269262-269462	Pf3D7_05_v3	269262	269462	269271	269459	for	Global	3788	39	4	0.788417
306	Pf3D7_05_v3-287286-287486	Pf3D7_05_v3	287286	287486	287286	287289	for	Global	3809	26	2	0.378457
307	Pf3D7_05_v3-289774-289974	Pf3D7_05_v3	289774	289974	289812	289918	for	Global	3842	28	5	0.52814
308	Pf3D7_05_v3-350874-351074	Pf3D7_05_v3	350874	351074	350913	351026	for	Global	3841	46	6	0.822381
309	Pf3D7_05_v3-359156-359356	Pf3D7_05_v3	359156	359356	359156	359231	for	Global	3918	34	4	0.599259
310	Pf3D7_05_v3-369598-369798	Pf3D7_05_v3	369598	369798	369645	369740	for	Global	3837	61	3	0.798268
311	Pf3D7_05_v3-395895-396095	Pf3D7_05_v3	395895	396095	396038	396081	for	Global	3934	69	3	0.748172
312	Pf3D7_05_v3-395995-396195	Pf3D7_05_v3	395995	396195	396038	396136	for	Global	3973	43	4	0.748874
313	Pf3D7_05_v3-404616-404816	Pf3D7_05_v3	404616	404816	404715	404759	for	Global	3972	42	3	0.503534
314	Pf3D7_05_v3-474860-475060	Pf3D7_05_v3	474860	475060	474903	475055	for	Global	3555	21	3	0.460087
315	Pf3D7_05_v3-482281-482481	Pf3D7_05_v3	482281	482481	482324	482434	for	Global	3945	20	4	0.168026
316	Pf3D7_05_v3-550966-551166	Pf3D7_05_v3	550966	551166	550975	551081	for	Global	3777	39	3	0.599912
317	Pf3D7_05_v3-562409-562609	Pf3D7_05_v3	562409	562609	562409	562483	for	Global	3814	30	5	0.431498
318	Pf3D7_05_v3-569195-569395	Pf3D7_05_v3	569195	569395	569244	569250	for	Global	3775	34	3	0.544208
319	Pf3D7_05_v3-615344-615544	Pf3D7_05_v3	615344	615544	615419	615541	for	Global	3904	30	3	0.640975
320	Pf3D7_05_v3-615444-615644	Pf3D7_05_v3	615444	615644	615483	615541	for	Global	3947	16	2	0.607777
321	Pf3D7_05_v3-641132-641332	Pf3D7_05_v3	641132	641332	641204	641232	for	Global	3696	24	2	0.596364
322	Pf3D7_05_v3-641794-641994	Pf3D7_05_v3	641794	641994	641850	641983	for	Global	3768	21	3	0.57885
323	Pf3D7_05_v3-641894-642094	Pf3D7_05_v3	641894	642094	641946	641983	for	Global	3866	19	2	0.548461
324	Pf3D7_05_v3-668777-668977	Pf3D7_05_v3	668777	668977	668850	668976	for	Global	3853	43	5	0.73984
325	Pf3D7_05_v3-668877-669077	Pf3D7_05_v3	668877	669077	668909	669006	for	Global	3852	51	4	0.724701
326	Pf3D7_05_v3-673365-673565	Pf3D7_05_v3	673365	673565	673392	673561	for	Global	3625	37	5	0.550893
327	Pf3D7_05_v3-796528-796728	Pf3D7_05_v3	796528	796728	796564	796714	for	Global	3711	11	2	0.677793
328	Pf3D7_05_v3-798284-798484	Pf3D7_05_v3	798284	798484	798284	798466	for	Global	3581	45	6	0.575247
329	Pf3D7_05_v3-814078-814278	Pf3D7_05_v3	814078	814278	814158	814220	for	Global	3983	48	3	0.576085
330	Pf3D7_05_v3-914212-914412	Pf3D7_05_v3	914212	914412	914259	914382	for	Global	3841	31	5	0.22269
331	Pf3D7_05_v3-1041941-1042141	Pf3D7_05_v3	1041941	1042141	1041967	1042124	for	Global	3914	30	3	0.763105
332	Pf3D7_05_v3-1042241-1042441	Pf3D7_05_v3	1042241	1042441	1042251	1042268	for	Global	3981	28	3	0.555217
333	Pf3D7_05_v3-1092207-1092407	Pf3D7_05_v3	1092207	1092407	1092308	1092384	for	Global	3884	18	2	0.443096
334	Pf3D7_05_v3-1101549-1101749	Pf3D7_05_v3	1101549	1101749	1101630	1101735	for	Global	4009	16	5	0.237826
335	Pf3D7_05_v3-1101649-1101849	Pf3D7_05_v3	1101649	1101849	1101665	1101758	for	Global	3986	16	4	0.244475
336	Pf3D7_05_v3-1183944-1184144	Pf3D7_05_v3	1183944	1184144	1183984	1184074	for	Global	3737	42	2	0.264425
337	Pf3D7_05_v3-1188263-1188463	Pf3D7_05_v3	1188263	1188463	1188334	1188394	for	Global	3932	26	3	0.625091
338	Pf3D7_05_v3-1188463-1188663	Pf3D7_05_v3	1188463	1188663	1188490	1188659	for	Global	3596	24	4	0.699858
339	Pf3D7_05_v3-1192311-1192511	Pf3D7_05_v3	1192311	1192511	1192329	1192344	for	Global	3494	49	3	0.580707
340	Pf3D7_05_v3-1194361-1194561	Pf3D7_05_v3	1194361	1194561	1194402	1194460	for	Global	3946	46	3	0.403555
341	Pf3D7_05_v3-1196891-1197091	Pf3D7_05_v3	1196891	1197091	1196919	1197065	for	Global	3842	50	4	0.648809
342	Pf3D7_05_v3-1209705-1209905	Pf3D7_05_v3	1209705	1209905	1209799	1209872	for	Global	4001	43	3	0.101405
343	Pf3D7_05_v3-1209805-1210005	Pf3D7_05_v3	1209805	1210005	1209808	1210003	for	Global	3994	68	6	0.181368
344	Pf3D7_05_v3-1215216-1215416	Pf3D7_05_v3	1215216	1215416	1215238	1215259	for	Global	3646	79	3	0.579263
345	Pf3D7_05_v3-1216916-1217116	Pf3D7_05_v3	1216916	1217116	1216927	1217088	for	Global	3753	74	7	0.757325
346	Pf3D7_05_v3-1217016-1217216	Pf3D7_05_v3	1217016	1217216	1217052	1217208	for	Global	3906	73	5	0.427427
347	Pf3D7_05_v3-1252296-1252496	Pf3D7_05_v3	1252296	1252496	1252431	1252488	for	Global	4002	54	3	0.102284
348	Pf3D7_05_v3-1263051-1263251	Pf3D7_05_v3	1263051	1263251	1263167	1263235	for	Global	3996	46	3	0.491342
349	Pf3D7_05_v3-1271808-1272008	Pf3D7_05_v3	1271808	1272008	1271856	1271996	for	Global	3877	45	3	0.419775
350	Pf3D7_05_v3-1284360-1284560	Pf3D7_05_v3	1284360	1284560	1284384	1284550	for	Global	3945	41	4	0.129868
351	Pf3D7_05_v3-1288256-1288456	Pf3D7_05_v3	1288256	1288456	1288286	1288377	for	Global	3469	54	5	0.59396
352	Pf3D7_06_v3-86137-86337	Pf3D7_06_v3	86137	86337	86320	86342	for	Global	3804	32	10	0.81307
353	Pf3D7_06_v3-119720-119920	Pf3D7_06_v3	119720	119920	119813	119873	for	Global	3790	31	3	0.515779
354	Pf3D7_06_v3-145334-145534	Pf3D7_06_v3	145334	145534	145373	145483	for	Global	3818	34	5	0.599797
355	Pf3D7_06_v3-145434-145634	Pf3D7_06_v3	145434	145634	145474	145570	for	Global	3827	40	3	0.680088
356	Pf3D7_06_v3-182850-183050	Pf3D7_06_v3	182850	183050	182874	183045	for	Global	3950	58	5	0.548799
357	Pf3D7_06_v3-182950-183150	Pf3D7_06_v3	182950	183150	182956	183045	for	Global	3970	43	4	0.51859
358	Pf3D7_06_v3-237027-237227	Pf3D7_06_v3	237027	237227	237164	237194	for	Global	3848	23	3	0.682031
359	Pf3D7_06_v3-251123-251323	Pf3D7_06_v3	251123	251323	251130	251284	for	Global	3950	57	4	0.572711
360	Pf3D7_06_v3-251223-251423	Pf3D7_06_v3	251223	251423	251283	251344	for	Global	3975	53	2	0.289183
361	Pf3D7_06_v3-251823-252023	Pf3D7_06_v3	251823	252023	251825	251957	for	Global	3900	68	4	0.47648
362	Pf3D7_06_v3-312823-313023	Pf3D7_06_v3	312823	313023	312947	313023	for	Global	3971	29	3	0.187346
363	Pf3D7_06_v3-346947-347147	Pf3D7_06_v3	346947	347147	346979	347142	for	Global	3568	49	5	0.736664
364	Pf3D7_06_v3-347047-347247	Pf3D7_06_v3	347047	347247	347053	347142	for	Global	3616	24	3	0.611385
365	Pf3D7_06_v3-389663-389863	Pf3D7_06_v3	389663	389863	389753	389834	for	Global	3496	21	3	0.725805
366	Pf3D7_06_v3-528017-528217	Pf3D7_06_v3	528017	528217	528049	528171	for	Global	3590	27	3	0.615282
367	Pf3D7_06_v3-532157-532357	Pf3D7_06_v3	532157	532357	532205	532355	for	Global	3798	58	5	0.724676
368	Pf3D7_06_v3-543040-543240	Pf3D7_06_v3	543040	543240	543119	543186	for	Global	3946	34	5	0.202709
369	Pf3D7_06_v3-579644-579844	Pf3D7_06_v3	579644	579844	579654	579751	for	Global	3972	34	2	0.119683
370	Pf3D7_06_v3-616347-616547	Pf3D7_06_v3	616347	616547	616355	616527	for	Global	3820	27	4	0.48035
371	Pf3D7_06_v3-618916-619116	Pf3D7_06_v3	618916	619116	619006	619042	for	Global	3867	23	2	0.319095
372	Pf3D7_06_v3-636030-636230	Pf3D7_06_v3	636030	636230	636043	636210	for	Global	3729	24	3	0.56343
373	Pf3D7_06_v3-648970-649170	Pf3D7_06_v3	648970	649170	648975	649168	for	Global	3917	37	5	0.703788
374	Pf3D7_06_v3-664622-664822	Pf3D7_06_v3	664622	664822	664659	664741	for	Global	3985	89	6	0.506705
375	Pf3D7_06_v3-682967-683167	Pf3D7_06_v3	682967	683167	682974	683064	for	Global	3516	18	3	0.770813
376	Pf3D7_06_v3-786538-786738	Pf3D7_06_v3	786538	786738	786538	786566	for	Global	3351	42	6	0.715264
377	Pf3D7_06_v3-799615-799815	Pf3D7_06_v3	799615	799815	799663	799790	for	Global	3722	27	3	0.717219
378	Pf3D7_06_v3-823733-823933	Pf3D7_06_v3	823733	823933	823743	823915	for	Global	3640	31	4	0.726933
379	Pf3D7_06_v3-823933-824133	Pf3D7_06_v3	823933	824133	823938	824043	for	Global	3574	18	3	0.662123
380	Pf3D7_06_v3-824033-824233	Pf3D7_06_v3	824033	824233	824042	824221	for	Global	3681	22	3	0.572784
381	Pf3D7_06_v3-826184-826384	Pf3D7_06_v3	826184	826384	826186	826371	for	Global	3893	37	3	0.52924
382	Pf3D7_06_v3-834189-834389	Pf3D7_06_v3	834189	834389	834218	834384	for	Global	3586	33	2	0.674894
383	Pf3D7_06_v3-851407-851607	Pf3D7_06_v3	851407	851607	851418	851530	for	Global	3935	43	3	0.637728
384	Pf3D7_06_v3-863369-863569	Pf3D7_06_v3	863369	863569	863541	863566	for	Global	3911	29	4	0.517849
385	Pf3D7_06_v3-923359-923559	Pf3D7_06_v3	923359	923559	923439	923440	for	Global	3992	54	1	0.222499
386	Pf3D7_06_v3-965695-965895	Pf3D7_06_v3	965695	965895	965720	965862	for	Global	3831	16	3	0.516448
387	Pf3D7_06_v3-1002488-1002688	Pf3D7_06_v3	1002488	1002688	1002677	1002682	for	Global	3790	31	4	0.685689
388	Pf3D7_06_v3-1005715-1005915	Pf3D7_06_v3	1005715	1005915	1005718	1005822	for	Global	3727	42	6	0.482246
389	Pf3D7_06_v3-1059293-1059493	Pf3D7_06_v3	1059293	1059493	1059294	1059455	for	Global	3758	34	5	0.518848
390	Pf3D7_06_v3-1114500-1114700	Pf3D7_06_v3	1114500	1114700	1114516	1114690	for	Global	3648	23	5	0.56435
391	Pf3D7_06_v3-1222936-1223136	Pf3D7_06_v3	1222936	1223136	1222962	1223042	for	Global	3913	25	4	0.0690908
392	Pf3D7_06_v3-1234441-1234641	Pf3D7_06_v3	1234441	1234641	1234460	1234600	for	Global	3975	39	4	0.474174
393	Pf3D7_06_v3-1252637-1252837	Pf3D7_06_v3	1252637	1252837	1252645	1252816	for	Global	3459	37	4	0.470288
394	Pf3D7_06_v3-1271251-1271451	Pf3D7_06_v3	1271251	1271451	1271259	1271436	for	Global	3458	40	5	0.629904
395	Pf3D7_06_v3-1274820-1275020	Pf3D7_06_v3	1274820	1275020	1274831	1275002	for	Global	3397	41	8	0.72617
396	Pf3D7_06_v3-1283237-1283437	Pf3D7_06_v3	1283237	1283437	1283251	1283406	for	Global	3484	30	4	0.7626
397	Pf3D7_06_v3-1283794-1283994	Pf3D7_06_v3	1283794	1283994	1283858	1283973	for	Global	3525	35	3	0.629371
398	Pf3D7_06_v3-1286697-1286897	Pf3D7_06_v3	1286697	1286897	1286774	1286883	for	Global	3867	59	7	0.669771
399	Pf3D7_06_v3-1286797-1286997	Pf3D7_06_v3	1286797	1286997	1286800	1286968	for	Global	3841	53	7	0.678204
400	Pf3D7_06_v3-1287297-1287497	Pf3D7_06_v3	1287297	1287497	1287302	1287479	for	Global	3423	62	9	0.808581
401	Pf3D7_06_v3-1287697-1287897	Pf3D7_06_v3	1287697	1287897	1287765	1287846	for	Global	3529	31	3	0.61864
402	Pf3D7_06_v3-1289110-1289310	Pf3D7_06_v3	1289110	1289310	1289109	1289212	for	Global	3496	47	5	0.693045
403	Pf3D7_06_v3-1289410-1289610	Pf3D7_06_v3	1289410	1289610	1289410	1289571	for	Global	3608	28	4	0.707296
404	Pf3D7_06_v3-1289910-1290110	Pf3D7_06_v3	1289910	1290110	1289914	1290071	for	Global	3753	35	4	0.388704
405	Pf3D7_06_v3-1291291-1291491	Pf3D7_06_v3	1291291	1291491	1291293	1291481	for	Global	3762	25	3	0.547942
406	Pf3D7_07_v3-78465-78665	Pf3D7_07_v3	78465	78665	78491	78662	for	Global	3507	75	13	0.886713
407	Pf3D7_07_v3-79065-79265	Pf3D7_07_v3	79065	79265	79114	79264	for	Global	3279	29	6	0.620061
408	Pf3D7_07_v3-79165-79365	Pf3D7_07_v3	79165	79365	79232	79352	for	Global	3239	38	6	0.68288
409	Pf3D7_07_v3-80133-80333	Pf3D7_07_v3	80133	80333	80135	80333	for	Global	3736	103	22	0.843357
410	Pf3D7_07_v3-80233-80433	Pf3D7_07_v3	80233	80433	80247	80432	for	Global	3781	105	23	0.838784
411	Pf3D7_07_v3-80533-80733	Pf3D7_07_v3	80533	80733	80536	80710	for	Global	3701	66	9	0.742862
412	Pf3D7_07_v3-80633-80833	Pf3D7_07_v3	80633	80833	80654	80808	for	Global	3843	55	8	0.711238
413	Pf3D7_07_v3-84737-84937	Pf3D7_07_v3	84737	84937	84825	84925	for	Global	3030	29	3	0.580876
414	Pf3D7_07_v3-84937-85137	Pf3D7_07_v3	84937	85137	84950	85131	for	Global	3371	31	7	0.443264
415	Pf3D7_07_v3-85037-85237	Pf3D7_07_v3	85037	85237	85065	85189	for	Global	3864	51	8	0.431969
416	Pf3D7_07_v3-85137-85337	Pf3D7_07_v3	85137	85337	85144	85301	for	Global	3743	51	9	0.40074
417	Pf3D7_07_v3-85237-85437	Pf3D7_07_v3	85237	85437	85289	85301	for	Global	3944	37	5	0.427455
418	Pf3D7_07_v3-105189-105389	Pf3D7_07_v3	105189	105389	105244	105304	for	Global	3944	61	5	0.699416
419	Pf3D7_07_v3-157888-158088	Pf3D7_07_v3	157888	158088	157968	158087	for	Global	3675	46	3	0.635859
420	Pf3D7_07_v3-159818-160018	Pf3D7_07_v3	159818	160018	159861	160015	for	Global	3861	43	5	0.495327
421	Pf3D7_07_v3-159918-160118	Pf3D7_07_v3	159918	160118	159927	160097	for	Global	3684	35	4	0.599903
422	Pf3D7_07_v3-160118-160318	Pf3D7_07_v3	160118	160318	160211	160310	for	Global	3574	26	2	0.743092
423	Pf3D7_07_v3-160418-160618	Pf3D7_07_v3	160418	160618	160438	160532	for	Global	3777	46	2	0.573726
424	Pf3D7_07_v3-180605-180805	Pf3D7_07_v3	180605	180805	180616	180782	for	Global	3822	38	4	0.756267
425	Pf3D7_07_v3-195395-195595	Pf3D7_07_v3	195395	195595	195465	195466	for	Global	3171	34	1	0.516106
426	Pf3D7_07_v3-221756-221956	Pf3D7_07_v3	221756	221956	221814	221956	for	Global	3974	25	4	0.389677
427	Pf3D7_07_v3-223540-223740	Pf3D7_07_v3	223540	223740	223601	223672	for	Global	3886	23	2	0.222927
428	Pf3D7_07_v3-227308-227508	Pf3D7_07_v3	227308	227508	227316	227421	for	Global	3724	44	2	0.613678
429	Pf3D7_07_v3-234636-234836	Pf3D7_07_v3	234636	234836	234669	234831	for	Global	3916	62	5	0.304987
430	Pf3D7_07_v3-257782-257982	Pf3D7_07_v3	257782	257982	257864	257972	for	Global	3665	29	5	0.381899
431	Pf3D7_07_v3-257882-258082	Pf3D7_07_v3	257882	258082	257952	258012	for	Global	3844	28	4	0.647506
432	Pf3D7_07_v3-258182-258382	Pf3D7_07_v3	258182	258382	258203	258329	for	Global	3824	45	3	0.395074
433	Pf3D7_07_v3-349192-349392	Pf3D7_07_v3	349192	349392	349266	349365	for	Global	3784	35	2	0.430161
434	Pf3D7_07_v3-383115-383315	Pf3D7_07_v3	383115	383315	383124	383166	for	Global	3661	28	3	0.518985
435	Pf3D7_07_v3-408567-408767	Pf3D7_07_v3	408567	408767	408696	408743	for	Global	3962	28	2	0.395851
436	Pf3D7_07_v3-411475-411675	Pf3D7_07_v3	411475	411675	411576	411616	for	Global	3973	78	6	0.675976
437	Pf3D7_07_v3-420838-421038	Pf3D7_07_v3	420838	421038	420852	420925	for	Global	3983	55	3	0.61559
438	Pf3D7_07_v3-426656-426856	Pf3D7_07_v3	426656	426856	426702	426753	for	Global	3948	36	3	0.560861
439	Pf3D7_07_v3-432754-432954	Pf3D7_07_v3	432754	432954	432779	432947	for	Global	3610	47	5	0.61319
440	Pf3D7_07_v3-433554-433754	Pf3D7_07_v3	433554	433754	433608	433716	for	Global	3920	34	4	0.392897
441	Pf3D7_07_v3-435295-435495	Pf3D7_07_v3	435295	435495	435367	435483	for	Global	3986	16	3	0.559836
442	Pf3D7_07_v3-450843-451043	Pf3D7_07_v3	450843	451043	450845	450992	for	Global	3601	48	5	0.680501
443	Pf3D7_07_v3-450943-451143	Pf3D7_07_v3	450943	451143	450967	451126	for	Global	3542	36	3	0.62644
444	Pf3D7_07_v3-451543-451743	Pf3D7_07_v3	451543	451743	451639	451727	for	Global	3777	67	4	0.502123
445	Pf3D7_07_v3-451643-451843	Pf3D7_07_v3	451643	451843	451673	451727	for	Global	3776	57	3	0.45961
446	Pf3D7_07_v3-452243-452443	Pf3D7_07_v3	452243	452443	452250	452420	for	Global	3831	56	8	0.777329
447	Pf3D7_07_v3-452343-452543	Pf3D7_07_v3	452343	452543	452345	452420	for	Global	3816	28	5	0.773431
448	Pf3D7_07_v3-461068-461268	Pf3D7_07_v3	461068	461268	461079	461191	for	Global	3860	33	6	0.733018
449	Pf3D7_07_v3-461168-461368	Pf3D7_07_v3	461168	461368	461168	461364	for	Global	3700	20	3	0.676661
450	Pf3D7_07_v3-464350-464550	Pf3D7_07_v3	464350	464550	464352	464550	for	Global	3622	41	3	0.7337
451	Pf3D7_07_v3-465334-465534	Pf3D7_07_v3	465334	465534	465359	465508	for	Global	3911	41	7	0.732645
452	Pf3D7_07_v3-465434-465634	Pf3D7_07_v3	465434	465634	465464	465579	for	Global	3799	25	3	0.692282
453	Pf3D7_07_v3-465910-466110	Pf3D7_07_v3	465910	466110	465927	466109	for	Global	3287	44	9	0.786684
454	Pf3D7_07_v3-466210-466410	Pf3D7_07_v3	466210	466410	466214	466403	for	Global	3711	73	10	0.542232
455	Pf3D7_07_v3-471292-471492	Pf3D7_07_v3	471292	471492	471323	471480	for	Global	3974	36	5	0.583264
456	Pf3D7_07_v3-471392-471592	Pf3D7_07_v3	471392	471592	471402	471512	for	Global	3961	38	5	0.570239
457	Pf3D7_07_v3-480308-480508	Pf3D7_07_v3	480308	480508	480390	480507	for	Global	3331	48	4	0.681605
458	Pf3D7_07_v3-484940-485140	Pf3D7_07_v3	484940	485140	484974	485120	for	Global	3869	40	5	0.485931
459	Pf3D7_07_v3-492576-492776	Pf3D7_07_v3	492576	492776	492638	492729	for	Global	3866	22	3	0.359425
460	Pf3D7_07_v3-495774-495974	Pf3D7_07_v3	495774	495974	495788	495936	for	Global	3638	28	4	0.70234
461	Pf3D7_07_v3-496236-496436	Pf3D7_07_v3	496236	496436	496293	496337	for	Global	3872	27	3	0.590929
462	Pf3D7_07_v3-496336-496536	Pf3D7_07_v3	496336	496536	496336	496482	for	Global	3780	19	3	0.616773
463	Pf3D7_07_v3-505676-505876	Pf3D7_07_v3	505676	505876	505717	505865	for	Global	3836	43	7	0.768331
464	Pf3D7_07_v3-610219-610419	Pf3D7_07_v3	610219	610419	610288	610410	for	Global	3800	35	7	0.628994
465	Pf3D7_07_v3-610319-610519	Pf3D7_07_v3	610319	610519	610329	610496	for	Global	3939	49	10	0.615677
466	Pf3D7_07_v3-610419-610619	Pf3D7_07_v3	610419	610619	610423	610575	for	Global	3829	58	10	0.629544
467	Pf3D7_07_v3-612771-612971	Pf3D7_07_v3	612771	612971	612825	612906	for	Global	3831	17	2	0.282066
468	Pf3D7_07_v3-613471-613671	Pf3D7_07_v3	613471	613671	613562	613596	for	Global	3885	19	3	0.691237
469	Pf3D7_07_v3-615814-616014	Pf3D7_07_v3	615814	616014	615841	615996	for	Global	3715	33	5	0.61397
470	Pf3D7_07_v3-616514-616714	Pf3D7_07_v3	616514	616714	616569	616696	for	Global	3898	41	8	0.585901
471	Pf3D7_07_v3-616614-616814	Pf3D7_07_v3	616614	616814	616615	616797	for	Global	3936	50	7	0.558266
472	Pf3D7_07_v3-616714-616914	Pf3D7_07_v3	616714	616914	616716	616874	for	Global	3884	40	6	0.631217
473	Pf3D7_07_v3-617921-618121	Pf3D7_07_v3	617921	618121	617922	618121	for	Global	3266	36	6	0.76387
474	Pf3D7_07_v3-618021-618221	Pf3D7_07_v3	618021	618221	618041	618121	for	Global	3644	37	4	0.724141
475	Pf3D7_07_v3-618221-618421	Pf3D7_07_v3	618221	618421	618229	618245	for	Global	3819	13	3	0.622481
476	Pf3D7_07_v3-619153-619353	Pf3D7_07_v3	619153	619353	619181	619326	for	Global	3779	17	4	0.732784
477	Pf3D7_07_v3-619253-619453	Pf3D7_07_v3	619253	619453	619278	619398	for	Global	3724	21	4	0.724188
478	Pf3D7_07_v3-627302-627502	Pf3D7_07_v3	627302	627502	627404	627478	for	Global	3892	42	4	0.732688
479	Pf3D7_07_v3-631864-632064	Pf3D7_07_v3	631864	632064	631867	632022	for	Global	3890	45	6	0.534056
480	Pf3D7_07_v3-634962-635162	Pf3D7_07_v3	634962	635162	635092	635156	for	Global	3942	38	5	0.542397
481	Pf3D7_07_v3-651181-651381	Pf3D7_07_v3	651181	651381	651213	651379	for	Global	3964	32	5	0.11004
482	Pf3D7_07_v3-668210-668410	Pf3D7_07_v3	668210	668410	668253	668402	for	Global	3980	30	3	0.406382
483	Pf3D7_07_v3-717386-717586	Pf3D7_07_v3	717386	717586	717433	717494	for	Global	3930	26	4	0.692043
484	Pf3D7_07_v3-730056-730256	Pf3D7_07_v3	730056	730256	730057	730180	for	Global	3901	79	7	0.489926
485	Pf3D7_07_v3-909481-909681	Pf3D7_07_v3	909481	909681	909623	909624	for	Global	3941	30	1	0.664848
486	Pf3D7_07_v3-1028484-1028684	Pf3D7_07_v3	1028484	1028684	1028495	1028614	for	Global	3901	60	4	0.61834
487	Pf3D7_07_v3-1048951-1049151	Pf3D7_07_v3	1048951	1049151	1049027	1049154	for	Global	3613	45	15	0.868109
488	Pf3D7_07_v3-1082481-1082681	Pf3D7_07_v3	1082481	1082681	1082506	1082608	for	Global	3197	111	9	0.756701
489	Pf3D7_07_v3-1148748-1148948	Pf3D7_07_v3	1148748	1148948	1148748	1148859	for	Global	3747	45	9	0.748959
490	Pf3D7_07_v3-1149248-1149448	Pf3D7_07_v3	1149248	1149448	1149254	1149303	for	Global	3990	57	2	0.289005
491	Pf3D7_07_v3-1149448-1149648	Pf3D7_07_v3	1149448	1149648	1149453	1149514	for	Global	3997	60	6	0.697438
492	Pf3D7_07_v3-1158028-1158228	Pf3D7_07_v3	1158028	1158228	1158050	1158225	for	Global	3735	65	7	0.769096
493	Pf3D7_07_v3-1158128-1158328	Pf3D7_07_v3	1158128	1158328	1158168	1158279	for	Global	3967	65	6	0.418757
494	Pf3D7_07_v3-1161028-1161228	Pf3D7_07_v3	1161028	1161228	1161039	1161069	for	Global	3979	50	2	0.178783
495	Pf3D7_07_v3-1171872-1172072	Pf3D7_07_v3	1171872	1172072	1171888	1171997	for	Global	3940	60	4	0.571587
496	Pf3D7_07_v3-1172466-1172666	Pf3D7_07_v3	1172466	1172666	1172495	1172574	for	Global	3990	39	3	0.146233
497	Pf3D7_07_v3-1179140-1179340	Pf3D7_07_v3	1179140	1179340	1179155	1179260	for	Global	4006	67	4	0.172966
498	Pf3D7_07_v3-1205546-1205746	Pf3D7_07_v3	1205546	1205746	1205548	1205682	for	Global	3808	43	2	0.174534
499	Pf3D7_07_v3-1205646-1205846	Pf3D7_07_v3	1205646	1205846	1205681	1205784	for	Global	3840	39	2	0.112975
500	Pf3D7_07_v3-1260472-1260672	Pf3D7_07_v3	1260472	1260672	1260534	1260601	for	Global	3830	25	3	0.704104
501	Pf3D7_07_v3-1262357-1262557	Pf3D7_07_v3	1262357	1262557	1262366	1262550	for	Global	3603	59	6	0.628572
502	Pf3D7_07_v3-1297698-1297898	Pf3D7_07_v3	1297698	1297898	1297734	1297766	for	Global	3961	46	5	0.211653
503	Pf3D7_07_v3-1358760-1358960	Pf3D7_07_v3	1358760	1358960	1358873	1358952	for	Global	3961	17	5	0.791366
504	Pf3D7_07_v3-1358860-1359060	Pf3D7_07_v3	1358860	1359060	1358873	1359060	for	Global	3818	22	6	0.806496
505	Pf3D7_07_v3-1359360-1359560	Pf3D7_07_v3	1359360	1359560	1359487	1359498	for	Global	3959	25	3	0.553621
506	Pf3D7_07_v3-1359660-1359860	Pf3D7_07_v3	1359660	1359860	1359784	1359829	for	Global	3955	23	3	0.719184
507	Pf3D7_07_v3-1361260-1361460	Pf3D7_07_v3	1361260	1361460	1361352	1361383	for	Global	3933	21	2	0.496327
508	Pf3D7_07_v3-1372399-1372599	Pf3D7_07_v3	1372399	1372599	1372406	1372505	for	Global	3931	27	3	0.335452
509	Pf3D7_07_v3-1380372-1380572	Pf3D7_07_v3	1380372	1380572	1380384	1380550	for	Global	3710	33	5	0.765126
510	Pf3D7_08_v3-102193-102393	Pf3D7_08_v3	102193	102393	102382	102385	for	Global	3992	17	2	0.698247
511	Pf3D7_08_v3-102293-102493	Pf3D7_08_v3	102293	102493	102382	102454	for	Global	3995	23	4	0.74237
512	Pf3D7_08_v3-149904-150104	Pf3D7_08_v3	149904	150104	149942	150033	for	Global	3937	28	3	0.631744
513	Pf3D7_08_v3-170191-170391	Pf3D7_08_v3	170191	170391	170272	170381	for	Global	3972	31	5	0.339214
514	Pf3D7_08_v3-230003-230203	Pf3D7_08_v3	230003	230203	230008	230163	for	Global	3833	43	5	0.53113
515	Pf3D7_08_v3-247132-247332	Pf3D7_08_v3	247132	247332	247134	247238	for	Global	3849	61	7	0.538317
516	Pf3D7_08_v3-258530-258730	Pf3D7_08_v3	258530	258730	258530	258723	for	Global	3993	44	5	0.43693
517	Pf3D7_08_v3-258630-258830	Pf3D7_08_v3	258630	258830	258638	258723	for	Global	4012	41	3	0.424384
518	Pf3D7_08_v3-259530-259730	Pf3D7_08_v3	259530	259730	259528	259675	for	Global	3756	56	5	0.664974
519	Pf3D7_08_v3-259830-260030	Pf3D7_08_v3	259830	260030	259832	259888	for	Global	3778	36	2	0.649648
520	Pf3D7_08_v3-286376-286576	Pf3D7_08_v3	286376	286576	286428	286478	for	Global	3637	42	3	0.199992
521	Pf3D7_08_v3-331664-331864	Pf3D7_08_v3	331664	331864	331713	331833	for	Global	3896	27	3	0.489633
522	Pf3D7_08_v3-336461-336661	Pf3D7_08_v3	336461	336661	336478	336602	for	Global	3842	21	3	0.716344
523	Pf3D7_08_v3-339219-339419	Pf3D7_08_v3	339219	339419	339219	339406	for	Global	3812	27	3	0.712788
524	Pf3D7_08_v3-362136-362336	Pf3D7_08_v3	362136	362336	362182	362256	for	Global	3616	25	2	0.516641
525	Pf3D7_08_v3-372894-373094	Pf3D7_08_v3	372894	373094	373072	373073	for	Global	3789	29	1	0.347857
526	Pf3D7_08_v3-398558-398758	Pf3D7_08_v3	398558	398758	398603	398737	for	Global	3748	65	6	0.859619
527	Pf3D7_08_v3-399758-399958	Pf3D7_08_v3	399758	399958	399773	399899	for	Global	3805	27	3	0.629126
528	Pf3D7_08_v3-416406-416606	Pf3D7_08_v3	416406	416606	416475	416605	for	Global	3842	15	4	0.499256
529	Pf3D7_08_v3-422030-422230	Pf3D7_08_v3	422030	422230	422093	422226	for	Global	3783	34	4	0.639445
530	Pf3D7_08_v3-468398-468598	Pf3D7_08_v3	468398	468598	468446	468487	for	Global	3838	22	3	0.664894
531	Pf3D7_08_v3-468898-469098	Pf3D7_08_v3	468898	469098	468898	469091	for	Global	3855	29	5	0.603847
532	Pf3D7_08_v3-468998-469198	Pf3D7_08_v3	468998	469198	469017	469091	for	Global	3923	16	2	0.136991
533	Pf3D7_08_v3-477272-477472	Pf3D7_08_v3	477272	477472	477286	477454	for	Global	3768	32	5	0.648271
534	Pf3D7_08_v3-477372-477572	Pf3D7_08_v3	477372	477572	477410	477552	for	Global	3793	36	7	0.726752
535	Pf3D7_08_v3-479637-479837	Pf3D7_08_v3	479637	479837	479640	479732	for	Global	3524	28	3	0.591738
536	Pf3D7_08_v3-481921-482121	Pf3D7_08_v3	481921	482121	482109	482121	for	Global	3720	31	7	0.700012
537	Pf3D7_08_v3-483680-483880	Pf3D7_08_v3	483680	483880	483696	483821	for	Global	3917	29	3	0.558398
538	Pf3D7_08_v3-486534-486734	Pf3D7_08_v3	486534	486734	486578	486709	for	Global	3853	34	3	0.65844
539	Pf3D7_08_v3-490251-490451	Pf3D7_08_v3	490251	490451	490296	490424	for	Global	3503	21	3	0.589488
540	Pf3D7_08_v3-491125-491325	Pf3D7_08_v3	491125	491325	491139	491231	for	Global	3876	32	5	0.389295
541	Pf3D7_08_v3-491225-491425	Pf3D7_08_v3	491225	491425	491230	491371	for	Global	3838	14	2	0.488803
542	Pf3D7_08_v3-509147-509347	Pf3D7_08_v3	509147	509347	509155	509321	for	Global	3575	14	2	0.621056
543	Pf3D7_08_v3-522598-522798	Pf3D7_08_v3	522598	522798	522637	522796	for	Global	3796	24	4	0.388783
544	Pf3D7_08_v3-522698-522898	Pf3D7_08_v3	522698	522898	522710	522828	for	Global	3807	28	4	0.390454
545	Pf3D7_08_v3-549592-549792	Pf3D7_08_v3	549592	549792	549665	549685	for	Global	3966	23	4	0.613707
546	Pf3D7_08_v3-562949-563149	Pf3D7_08_v3	562949	563149	562950	562991	for	Global	3574	20	4	0.223008
547	Pf3D7_08_v3-579949-580149	Pf3D7_08_v3	579949	580149	579962	580045	for	Global	3976	28	2	0.282504
548	Pf3D7_08_v3-585407-585607	Pf3D7_08_v3	585407	585607	585465	585583	for	Global	3957	13	2	0.411035
549	Pf3D7_08_v3-650972-651172	Pf3D7_08_v3	650972	651172	651087	651172	for	Global	3588	24	3	0.19671
550	Pf3D7_08_v3-705294-705494	Pf3D7_08_v3	705294	705494	705303	705437	for	Global	3323	34	4	0.217211
551	Pf3D7_08_v3-709177-709377	Pf3D7_08_v3	709177	709377	709225	709356	for	Global	3777	34	5	0.471598
552	Pf3D7_08_v3-803270-803470	Pf3D7_08_v3	803270	803470	803383	803384	for	Global	3961	27	1	0.215215
553	Pf3D7_08_v3-803370-803570	Pf3D7_08_v3	803370	803570	803383	803501	for	Global	3947	26	2	0.234614
554	Pf3D7_08_v3-812415-812615	Pf3D7_08_v3	812415	812615	812417	812606	for	Global	3495	50	8	0.638375
555	Pf3D7_08_v3-845246-845446	Pf3D7_08_v3	845246	845446	845260	845431	for	Global	3426	77	17	0.883408
556	Pf3D7_08_v3-856194-856394	Pf3D7_08_v3	856194	856394	856217	856347	for	Global	3827	18	2	0.666116
557	Pf3D7_08_v3-885892-886092	Pf3D7_08_v3	885892	886092	885979	886045	for	Global	3850	21	3	0.56336
558	Pf3D7_08_v3-916281-916481	Pf3D7_08_v3	916281	916481	916347	916453	for	Global	3321	59	5	0.791427
559	Pf3D7_08_v3-919455-919655	Pf3D7_08_v3	919455	919655	919474	919641	for	Global	3802	96	9	0.577362
560	Pf3D7_08_v3-942071-942271	Pf3D7_08_v3	942071	942271	942129	942230	for	Global	3924	69	6	0.3747
561	Pf3D7_08_v3-955287-955487	Pf3D7_08_v3	955287	955487	955384	955385	for	Global	3864	45	1	0.495611
562	Pf3D7_08_v3-1003517-1003717	Pf3D7_08_v3	1003517	1003717	1003597	1003598	for	Global	3758	43	1	0.26378
563	Pf3D7_08_v3-1062579-1062779	Pf3D7_08_v3	1062579	1062779	1062653	1062754	for	Global	3821	13	2	0.551658
564	Pf3D7_08_v3-1062679-1062879	Pf3D7_08_v3	1062679	1062879	1062753	1062792	for	Global	3872	21	3	0.726167
565	Pf3D7_08_v3-1062779-1062979	Pf3D7_08_v3	1062779	1062979	1062790	1062792	for	Global	3864	18	2	0.665109
566	Pf3D7_08_v3-1067259-1067459	Pf3D7_08_v3	1067259	1067459	1067316	1067400	for	Global	3900	40	4	0.574902
567	Pf3D7_08_v3-1082492-1082692	Pf3D7_08_v3	1082492	1082692	1082494	1082652	for	Global	3770	36	4	0.143196
568	Pf3D7_08_v3-1104177-1104377	Pf3D7_08_v3	1104177	1104377	1104303	1104361	for	Global	3944	37	3	0.437741
569	Pf3D7_08_v3-1111825-1112025	Pf3D7_08_v3	1111825	1112025	1111912	1111977	for	Global	3893	34	3	0.723567
570	Pf3D7_08_v3-1112025-1112225	Pf3D7_08_v3	1112025	1112225	1112107	1112199	for	Global	3832	44	3	0.666992
571	Pf3D7_08_v3-1112125-1112325	Pf3D7_08_v3	1112125	1112325	1112134	1112292	for	Global	3791	53	5	0.649084
572	Pf3D7_08_v3-1112225-1112425	Pf3D7_08_v3	1112225	1112425	1112241	1112369	for	Global	3658	38	4	0.581236
573	Pf3D7_08_v3-1127799-1127999	Pf3D7_08_v3	1127799	1127999	1127865	1127866	for	Global	3985	26	1	0.134506
574	Pf3D7_08_v3-1144085-1144285	Pf3D7_08_v3	1144085	1144285	1144118	1144251	for	Global	3875	58	5	0.285537
575	Pf3D7_08_v3-1168040-1168240	Pf3D7_08_v3	1168040	1168240	1168115	1168179	for	Global	3946	56	3	0.49401
576	Pf3D7_08_v3-1173302-1173502	Pf3D7_08_v3	1173302	1173502	1173409	1173499	for	Global	3987	64	3	0.321353
577	Pf3D7_08_v3-1176334-1176534	Pf3D7_08_v3	1176334	1176534	1176412	1176482	for	Global	3920	30	3	0.670329
578	Pf3D7_08_v3-1183586-1183786	Pf3D7_08_v3	1183586	1183786	1183685	1183784	for	Global	3758	53	4	0.205012
579	Pf3D7_08_v3-1183686-1183886	Pf3D7_08_v3	1183686	1183886	1183768	1183854	for	Global	3695	101	9	0.404064
580	Pf3D7_08_v3-1225241-1225441	Pf3D7_08_v3	1225241	1225441	1225251	1225428	for	Global	3868	71	3	0.599672
581	Pf3D7_08_v3-1237440-1237640	Pf3D7_08_v3	1237440	1237640	1237557	1237607	for	Global	3965	40	4	0.470207
582	Pf3D7_08_v3-1237540-1237740	Pf3D7_08_v3	1237540	1237740	1237557	1237663	for	Global	3984	35	6	0.508874
583	Pf3D7_08_v3-1238706-1238906	Pf3D7_08_v3	1238706	1238906	1238727	1238850	for	Global	3902	49	5	0.567374
584	Pf3D7_08_v3-1266283-1266483	Pf3D7_08_v3	1266283	1266483	1266289	1266380	for	Global	3882	59	3	0.215558
585	Pf3D7_08_v3-1269252-1269452	Pf3D7_08_v3	1269252	1269452	1269320	1269432	for	Global	3877	38	4	0.731508
586	Pf3D7_08_v3-1269352-1269552	Pf3D7_08_v3	1269352	1269552	1269375	1269496	for	Global	3920	31	5	0.75531
587	Pf3D7_08_v3-1269452-1269652	Pf3D7_08_v3	1269452	1269652	1269490	1269633	for	Global	3878	36	6	0.782757
588	Pf3D7_08_v3-1281173-1281373	Pf3D7_08_v3	1281173	1281373	1281209	1281342	for	Global	3867	36	4	0.165318
589	Pf3D7_08_v3-1281273-1281473	Pf3D7_08_v3	1281273	1281473	1281278	1281342	for	Global	3883	28	3	0.130418
590	Pf3D7_08_v3-1281673-1281873	Pf3D7_08_v3	1281673	1281873	1281686	1281878	for	Global	3862	49	6	0.56995
591	Pf3D7_08_v3-1290322-1290522	Pf3D7_08_v3	1290322	1290522	1290379	1290512	for	Global	3688	47	7	0.787865
592	Pf3D7_08_v3-1290722-1290922	Pf3D7_08_v3	1290722	1290922	1290855	1290917	for	Global	3994	39	6	0.609529
593	Pf3D7_08_v3-1290822-1291022	Pf3D7_08_v3	1290822	1291022	1290855	1290961	for	Global	3854	63	8	0.6907
594	Pf3D7_08_v3-1291122-1291322	Pf3D7_08_v3	1291122	1291322	1291123	1291163	for	Global	3884	42	2	0.535536
595	Pf3D7_08_v3-1297189-1297389	Pf3D7_08_v3	1297189	1297389	1297282	1297357	for	Global	3913	20	2	0.703381
596	Pf3D7_08_v3-1304407-1304607	Pf3D7_08_v3	1304407	1304607	1304471	1304516	for	Global	3962	26	3	0.148131
597	Pf3D7_08_v3-1304607-1304807	Pf3D7_08_v3	1304607	1304807	1304611	1304764	for	Global	3820	34	4	0.464895
598	Pf3D7_08_v3-1310543-1310743	Pf3D7_08_v3	1310543	1310743	1310664	1310740	for	Global	3696	53	8	0.882936
599	Pf3D7_08_v3-1310743-1310943	Pf3D7_08_v3	1310743	1310943	1310758	1310920	for	Global	3637	141	15	0.926753
600	Pf3D7_08_v3-1310843-1311043	Pf3D7_08_v3	1310843	1311043	1310853	1311042	for	Global	3555	149	17	0.957319
601	Pf3D7_08_v3-1310943-1311143	Pf3D7_08_v3	1310943	1311143	1310969	1311139	for	Global	3754	153	18	0.923348
602	Pf3D7_08_v3-1311143-1311343	Pf3D7_08_v3	1311143	1311343	1311146	1311301	for	Global	3865	96	14	0.903171
603	Pf3D7_08_v3-1311243-1311443	Pf3D7_08_v3	1311243	1311443	1311261	1311438	for	Global	3876	67	11	0.796963
604	Pf3D7_08_v3-1311343-1311543	Pf3D7_08_v3	1311343	1311543	1311353	1311537	for	Global	3733	125	22	0.931942
605	Pf3D7_08_v3-1311443-1311643	Pf3D7_08_v3	1311443	1311643	1311452	1311636	for	Global	3697	139	25	0.93395
606	Pf3D7_08_v3-1311543-1311743	Pf3D7_08_v3	1311543	1311743	1311569	1311712	for	Global	3906	76	17	0.821156
607	Pf3D7_08_v3-1311643-1311843	Pf3D7_08_v3	1311643	1311843	1311644	1311839	for	Global	3787	117	17	0.887985
608	Pf3D7_08_v3-1311743-1311943	Pf3D7_08_v3	1311743	1311943	1311759	1311938	for	Global	3853	201	36	0.958211
609	Pf3D7_08_v3-1311843-1312043	Pf3D7_08_v3	1311843	1312043	1311848	1312036	for	Global	3721	212	47	0.954372
610	Pf3D7_08_v3-1311943-1312143	Pf3D7_08_v3	1311943	1312143	1311944	1312140	for	Global	3770	243	44	0.961933
611	Pf3D7_08_v3-1312043-1312243	Pf3D7_08_v3	1312043	1312243	1312044	1312229	for	Global	3860	204	38	0.955379
612	Pf3D7_08_v3-1312143-1312343	Pf3D7_08_v3	1312143	1312343	1312143	1312325	for	Global	3609	102	21	0.920259
613	Pf3D7_08_v3-1315318-1315518	Pf3D7_08_v3	1315318	1315518	1315337	1315502	for	Global	3650	27	2	0.65121
614	Pf3D7_08_v3-1325104-1325304	Pf3D7_08_v3	1325104	1325304	1325146	1325294	for	Global	3685	64	12	0.745265
615	Pf3D7_08_v3-1325904-1326104	Pf3D7_08_v3	1325904	1326104	1325909	1326085	for	Global	3437	126	14	0.890984
616	Pf3D7_08_v3-1326204-1326404	Pf3D7_08_v3	1326204	1326404	1326205	1326356	for	Global	3712	76	9	0.627864
617	Pf3D7_08_v3-1341132-1341332	Pf3D7_08_v3	1341132	1341332	1341142	1341292	for	Global	3938	61	6	0.669037
618	Pf3D7_08_v3-1342032-1342232	Pf3D7_08_v3	1342032	1342232	1342076	1342230	for	Global	3664	34	6	0.777141
619	Pf3D7_08_v3-1344723-1344923	Pf3D7_08_v3	1344723	1344923	1344734	1344779	for	Global	3972	26	3	0.648401
620	Pf3D7_09_v3-82006-82206	Pf3D7_09_v3	82006	82206	82067	82172	for	Global	3784	75	14	0.893743
621	Pf3D7_09_v3-82106-82306	Pf3D7_09_v3	82106	82306	82128	82259	for	Global	3723	93	15	0.900824
622	Pf3D7_09_v3-88384-88584	Pf3D7_09_v3	88384	88584	88387	88583	for	Global	3330	17	5	0.478624
623	Pf3D7_09_v3-143598-143798	Pf3D7_09_v3	143598	143798	143621	143712	for	Global	3902	75	6	0.519662
624	Pf3D7_09_v3-146239-146439	Pf3D7_09_v3	146239	146439	146330	146438	for	Global	3988	65	5	0.330588
625	Pf3D7_09_v3-156316-156516	Pf3D7_09_v3	156316	156516	156355	156497	for	Global	3875	40	5	0.591354
626	Pf3D7_09_v3-158216-158416	Pf3D7_09_v3	158216	158416	158229	158406	for	Global	3839	44	6	0.276824
627	Pf3D7_09_v3-158316-158516	Pf3D7_09_v3	158316	158516	158400	158516	for	Global	3791	54	4	0.583535
628	Pf3D7_09_v3-158416-158616	Pf3D7_09_v3	158416	158616	158438	158531	for	Global	3842	52	4	0.522182
629	Pf3D7_09_v3-158716-158916	Pf3D7_09_v3	158716	158916	158727	158833	for	Global	3755	47	2	0.651555
630	Pf3D7_09_v3-163804-164004	Pf3D7_09_v3	163804	164004	163873	163977	for	Global	3963	47	4	0.539379
631	Pf3D7_09_v3-201451-201651	Pf3D7_09_v3	201451	201651	201459	201588	for	Global	3640	38	2	0.235711
632	Pf3D7_09_v3-248361-248561	Pf3D7_09_v3	248361	248561	248363	248546	for	Global	3805	51	5	0.327784
633	Pf3D7_09_v3-259593-259793	Pf3D7_09_v3	259593	259793	259620	259621	for	Global	3915	49	1	0.0949861
634	Pf3D7_09_v3-270888-271088	Pf3D7_09_v3	270888	271088	271023	271035	for	Global	3988	37	4	0.671818
635	Pf3D7_09_v3-290267-290467	Pf3D7_09_v3	290267	290467	290284	290324	for	Global	3866	62	2	0.680406
636	Pf3D7_09_v3-338161-338361	Pf3D7_09_v3	338161	338361	338238	338347	for	Global	3877	56	3	0.156551
637	Pf3D7_09_v3-338261-338461	Pf3D7_09_v3	338261	338461	338328	338347	for	Global	3941	48	2	0.139571
638	Pf3D7_09_v3-346502-346702	Pf3D7_09_v3	346502	346702	346506	346507	for	Global	3937	68	1	0.334145
639	Pf3D7_09_v3-392312-392512	Pf3D7_09_v3	392312	392512	392312	392483	for	Global	3884	61	4	0.5097
640	Pf3D7_09_v3-433530-433730	Pf3D7_09_v3	433530	433730	433698	433699	for	Global	3925	30	1	0.617917
641	Pf3D7_09_v3-454444-454644	Pf3D7_09_v3	454444	454644	454474	454524	for	Global	3910	31	3	0.381408
642	Pf3D7_09_v3-455344-455544	Pf3D7_09_v3	455344	455544	455348	455502	for	Global	3539	31	3	0.709411
643	Pf3D7_09_v3-468919-469119	Pf3D7_09_v3	468919	469119	468951	469116	for	Global	3657	36	5	0.350956
644	Pf3D7_09_v3-472402-472602	Pf3D7_09_v3	472402	472602	472490	472554	for	Global	4000	41	2	0.26275
645	Pf3D7_09_v3-495169-495369	Pf3D7_09_v3	495169	495369	495300	495359	for	Global	3999	63	5	0.260715
646	Pf3D7_09_v3-495269-495469	Pf3D7_09_v3	495269	495469	495300	495417	for	Global	3961	62	7	0.603016
647	Pf3D7_09_v3-516847-517047	Pf3D7_09_v3	516847	517047	516977	517032	for	Global	3955	23	3	0.713655
648	Pf3D7_09_v3-516947-517147	Pf3D7_09_v3	516947	517147	516977	517092	for	Global	3908	18	4	0.72737
649	Pf3D7_09_v3-541637-541837	Pf3D7_09_v3	541637	541837	541754	541771	for	Global	3973	42	4	0.349147
650	Pf3D7_09_v3-541737-541937	Pf3D7_09_v3	541737	541937	541754	541863	for	Global	3865	80	6	0.446912
651	Pf3D7_09_v3-542737-542937	Pf3D7_09_v3	542737	542937	542900	542901	for	Global	3752	34	1	0.31558
652	Pf3D7_09_v3-542837-543037	Pf3D7_09_v3	542837	543037	542900	543007	for	Global	3871	30	2	0.421862
653	Pf3D7_09_v3-546897-547097	Pf3D7_09_v3	546897	547097	546902	547082	for	Global	3769	17	2	0.0838109
654	Pf3D7_09_v3-546997-547197	Pf3D7_09_v3	546997	547197	547081	547082	for	Global	3753	16	1	0.05542
655	Pf3D7_09_v3-549997-550197	Pf3D7_09_v3	549997	550197	550005	550138	for	Global	3930	32	4	0.587252
656	Pf3D7_09_v3-559713-559913	Pf3D7_09_v3	559713	559913	559888	559914	for	Global	3434	48	10	0.545102
657	Pf3D7_09_v3-577854-578054	Pf3D7_09_v3	577854	578054	577863	578034	for	Global	3950	38	4	0.538225
658	Pf3D7_09_v3-595818-596018	Pf3D7_09_v3	595818	596018	595878	595969	for	Global	3710	59	5	0.635767
659	Pf3D7_09_v3-595918-596118	Pf3D7_09_v3	595918	596118	595954	596058	for	Global	3792	61	5	0.614987
660	Pf3D7_09_v3-596518-596718	Pf3D7_09_v3	596518	596718	596673	596704	for	Global	3875	63	5	0.649611
661	Pf3D7_09_v3-596618-596818	Pf3D7_09_v3	596618	596818	596673	596739	for	Global	3963	71	6	0.688221
662	Pf3D7_09_v3-597852-598052	Pf3D7_09_v3	597852	598052	597896	598014	for	Global	3881	29	3	0.685475
663	Pf3D7_09_v3-622276-622476	Pf3D7_09_v3	622276	622476	622276	622434	for	Global	3696	51	5	0.600848
664	Pf3D7_09_v3-622376-622576	Pf3D7_09_v3	622376	622576	622383	622477	for	Global	3902	33	3	0.332287
665	Pf3D7_09_v3-625259-625459	Pf3D7_09_v3	625259	625459	625259	625452	for	Global	4006	61	2	0.106802
666	Pf3D7_09_v3-648158-648358	Pf3D7_09_v3	648158	648358	648162	648260	for	Global	3959	53	2	0.0995367
667	Pf3D7_09_v3-677716-677916	Pf3D7_09_v3	677716	677916	677747	677887	for	Global	3961	60	4	0.33874
668	Pf3D7_09_v3-685488-685688	Pf3D7_09_v3	685488	685688	685568	685667	for	Global	3718	62	3	0.73907
669	Pf3D7_09_v3-686088-686288	Pf3D7_09_v3	686088	686288	686189	686246	for	Global	3957	50	4	0.183503
670	Pf3D7_09_v3-687820-688020	Pf3D7_09_v3	687820	688020	687829	687921	for	Global	3861	56	4	0.764787
671	Pf3D7_09_v3-687920-688120	Pf3D7_09_v3	687920	688120	687920	688023	for	Global	3876	36	2	0.64107
672	Pf3D7_09_v3-688720-688920	Pf3D7_09_v3	688720	688920	688842	688920	for	Global	3669	44	4	0.401064
673	Pf3D7_09_v3-688820-689020	Pf3D7_09_v3	688820	689020	688842	688925	for	Global	3875	53	5	0.423405
674	Pf3D7_09_v3-689768-689968	Pf3D7_09_v3	689768	689968	689894	689921	for	Global	3682	30	3	0.631535
675	Pf3D7_09_v3-707030-707230	Pf3D7_09_v3	707030	707230	707060	707161	for	Global	3997	83	3	0.214786
676	Pf3D7_09_v3-707130-707330	Pf3D7_09_v3	707130	707330	707131	707320	for	Global	3912	69	3	0.54946
677	Pf3D7_09_v3-757665-757865	Pf3D7_09_v3	757665	757865	757810	757812	for	Global	3922	16	2	0.580889
678	Pf3D7_09_v3-778372-778572	Pf3D7_09_v3	778372	778572	778374	778435	for	Global	3935	58	3	0.604515
679	Pf3D7_09_v3-792101-792301	Pf3D7_09_v3	792101	792301	792148	792186	for	Global	3617	38	2	0.586842
680	Pf3D7_09_v3-792201-792401	Pf3D7_09_v3	792201	792401	792398	792399	for	Global	3755	48	1	0.634474
681	Pf3D7_09_v3-799052-799252	Pf3D7_09_v3	799052	799252	799181	799203	for	Global	3971	30	5	0.402777
682	Pf3D7_09_v3-805545-805745	Pf3D7_09_v3	805545	805745	805547	805617	for	Global	3609	54	14	0.693122
683	Pf3D7_09_v3-814895-815095	Pf3D7_09_v3	814895	815095	814898	815091	for	Global	3764	113	14	0.78496
684	Pf3D7_09_v3-814995-815195	Pf3D7_09_v3	814995	815195	815021	815101	for	Global	3810	127	12	0.676394
685	Pf3D7_09_v3-850003-850203	Pf3D7_09_v3	850003	850203	850093	850148	for	Global	3930	27	4	0.660781
686	Pf3D7_09_v3-892904-893104	Pf3D7_09_v3	892904	893104	892914	892920	for	Global	3736	36	2	0.609259
687	Pf3D7_09_v3-926672-926872	Pf3D7_09_v3	926672	926872	926695	926818	for	Global	3921	38	3	0.502773
688	Pf3D7_09_v3-926772-926972	Pf3D7_09_v3	926772	926972	926817	926818	for	Global	3896	33	1	0.0920001
689	Pf3D7_09_v3-934508-934708	Pf3D7_09_v3	934508	934708	934543	934693	for	Global	3810	48	6	0.336545
690	Pf3D7_09_v3-934608-934808	Pf3D7_09_v3	934608	934808	934631	934753	for	Global	3770	37	4	0.267922
691	Pf3D7_09_v3-981489-981689	Pf3D7_09_v3	981489	981689	981489	981627	for	Global	3798	65	6	0.538592
692	Pf3D7_09_v3-990451-990651	Pf3D7_09_v3	990451	990651	990454	990633	for	Global	3916	45	5	0.291574
693	Pf3D7_09_v3-1000767-1000967	Pf3D7_09_v3	1000767	1000967	1000803	1000947	for	Global	3932	34	4	0.14042
694	Pf3D7_09_v3-1000867-1001067	Pf3D7_09_v3	1000867	1001067	1000911	1000947	for	Global	3887	24	2	0.130494
695	Pf3D7_09_v3-1015097-1015297	Pf3D7_09_v3	1015097	1015297	1015181	1015280	for	Global	3704	36	2	0.671379
696	Pf3D7_09_v3-1015197-1015397	Pf3D7_09_v3	1015197	1015397	1015279	1015339	for	Global	3897	37	3	0.629838
697	Pf3D7_09_v3-1056926-1057126	Pf3D7_09_v3	1056926	1057126	1056995	1057008	for	Global	3919	47	4	0.156512
698	Pf3D7_09_v3-1080483-1080683	Pf3D7_09_v3	1080483	1080683	1080551	1080655	for	Global	3797	38	3	0.523187
699	Pf3D7_09_v3-1085136-1085336	Pf3D7_09_v3	1085136	1085336	1085268	1085276	for	Global	3915	30	3	0.594375
700	Pf3D7_09_v3-1202250-1202450	Pf3D7_09_v3	1202250	1202450	1202251	1202447	for	Global	3788	45	20	0.812402
701	Pf3D7_09_v3-1202450-1202650	Pf3D7_09_v3	1202450	1202650	1202451	1202649	for	Global	3961	22	6	0.639625
702	Pf3D7_09_v3-1205050-1205250	Pf3D7_09_v3	1205050	1205250	1205117	1205151	for	Global	3958	15	5	0.261545
703	Pf3D7_09_v3-1205150-1205350	Pf3D7_09_v3	1205150	1205350	1205150	1205348	for	Global	3932	17	8	0.436278
704	Pf3D7_09_v3-1206650-1206850	Pf3D7_09_v3	1206650	1206850	1206668	1206840	for	Global	3731	21	5	0.669904
705	Pf3D7_09_v3-1234755-1234955	Pf3D7_09_v3	1234755	1234955	1234856	1234857	for	Global	3939	29	1	0.189779
706	Pf3D7_09_v3-1334985-1335185	Pf3D7_09_v3	1334985	1335185	1334985	1335184	for	Global	3257	45	6	0.478934
707	Pf3D7_10_v3-74756-74956	Pf3D7_10_v3	74756	74956	74758	74855	for	Global	3848	36	2	0.551896
708	Pf3D7_10_v3-113489-113689	Pf3D7_10_v3	113489	113689	113504	113669	for	Global	3820	17	4	0.408756
709	Pf3D7_10_v3-115369-115569	Pf3D7_10_v3	115369	115569	115393	115507	for	Global	3995	26	5	0.651724
710	Pf3D7_10_v3-115469-115669	Pf3D7_10_v3	115469	115669	115469	115642	for	Global	3733	30	7	0.598431
711	Pf3D7_10_v3-143891-144091	Pf3D7_10_v3	143891	144091	144084	144091	for	Global	3776	45	2	0.389657
712	Pf3D7_10_v3-149824-150024	Pf3D7_10_v3	149824	150024	149860	150023	for	Global	2974	15	2	0.70549
713	Pf3D7_10_v3-152603-152803	Pf3D7_10_v3	152603	152803	152663	152787	for	Global	3774	22	2	0.506719
714	Pf3D7_10_v3-169361-169561	Pf3D7_10_v3	169361	169561	169427	169502	for	Global	3984	63	4	0.447819
715	Pf3D7_10_v3-175528-175728	Pf3D7_10_v3	175528	175728	175578	175674	for	Global	3696	38	2	0.673155
716	Pf3D7_10_v3-190194-190394	Pf3D7_10_v3	190194	190394	190195	190373	for	Global	3821	29	5	0.453997
717	Pf3D7_10_v3-192359-192559	Pf3D7_10_v3	192359	192559	192390	192559	for	Global	3982	55	4	0.103122
718	Pf3D7_10_v3-217645-217845	Pf3D7_10_v3	217645	217845	217684	217735	for	Global	3942	39	3	0.661903
719	Pf3D7_10_v3-237479-237679	Pf3D7_10_v3	237479	237679	237491	237534	for	Global	3943	44	2	0.133661
720	Pf3D7_10_v3-238079-238279	Pf3D7_10_v3	238079	238279	238085	238279	for	Global	3682	44	6	0.851482
721	Pf3D7_10_v3-240479-240679	Pf3D7_10_v3	240479	240679	240513	240656	for	Global	3945	34	5	0.605619
722	Pf3D7_10_v3-377075-377275	Pf3D7_10_v3	377075	377275	377196	377206	for	Global	3984	35	3	0.665828
723	Pf3D7_10_v3-444002-444202	Pf3D7_10_v3	444002	444202	444063	444159	for	Global	3910	15	3	0.442948
724	Pf3D7_10_v3-489807-490007	Pf3D7_10_v3	489807	490007	489996	489997	for	Global	3864	46	1	0.0661659
725	Pf3D7_10_v3-514107-514307	Pf3D7_10_v3	514107	514307	514151	514282	for	Global	3873	33	4	0.283378
726	Pf3D7_10_v3-520174-520374	Pf3D7_10_v3	520174	520374	520241	520345	for	Global	3818	27	3	0.544947
727	Pf3D7_10_v3-522000-522200	Pf3D7_10_v3	522000	522200	522142	522156	for	Global	3910	43	2	0.570394
728	Pf3D7_10_v3-522100-522300	Pf3D7_10_v3	522100	522300	522142	522234	for	Global	3711	31	3	0.572579
729	Pf3D7_10_v3-605203-605403	Pf3D7_10_v3	605203	605403	605222	605355	for	Global	3994	39	3	0.589105
730	Pf3D7_10_v3-663524-663724	Pf3D7_10_v3	663524	663724	663535	663705	for	Global	3797	23	4	0.453264
731	Pf3D7_10_v3-670164-670364	Pf3D7_10_v3	670164	670364	670169	670274	for	Global	3930	47	7	0.584728
732	Pf3D7_10_v3-675866-676066	Pf3D7_10_v3	675866	676066	675912	676002	for	Global	3699	33	5	0.702178
733	Pf3D7_10_v3-769282-769482	Pf3D7_10_v3	769282	769482	769325	769337	for	Global	3914	42	5	0.490595
734	Pf3D7_10_v3-816831-817031	Pf3D7_10_v3	816831	817031	816985	817008	for	Global	3904	31	4	0.693544
735	Pf3D7_10_v3-816931-817131	Pf3D7_10_v3	816931	817131	816985	817092	for	Global	3912	35	5	0.702006
736	Pf3D7_10_v3-851502-851702	Pf3D7_10_v3	851502	851702	851584	851692	for	Global	3817	10	2	0.506827
737	Pf3D7_10_v3-860903-861103	Pf3D7_10_v3	860903	861103	860934	861023	for	Global	3796	26	3	0.50461
738	Pf3D7_10_v3-861003-861203	Pf3D7_10_v3	861003	861203	861021	861023	for	Global	3763	19	2	0.43516
739	Pf3D7_10_v3-878594-878794	Pf3D7_10_v3	878594	878794	878608	878703	for	Global	3814	23	4	0.482968
740	Pf3D7_10_v3-992412-992612	Pf3D7_10_v3	992412	992612	992434	992528	for	Global	3978	28	3	0.687281
741	Pf3D7_10_v3-1012096-1012296	Pf3D7_10_v3	1012096	1012296	1012159	1012220	for	Global	3404	36	1	0.220107
742	Pf3D7_10_v3-1025521-1025721	Pf3D7_10_v3	1025521	1025721	1025546	1025676	for	Global	3670	24	2	0.274709
743	Pf3D7_10_v3-1046652-1046852	Pf3D7_10_v3	1046652	1046852	1046727	1046851	for	Global	3801	38	6	0.348243
744	Pf3D7_10_v3-1046752-1046952	Pf3D7_10_v3	1046752	1046952	1046775	1046854	for	Global	3839	28	5	0.349583
745	Pf3D7_10_v3-1188875-1189075	Pf3D7_10_v3	1188875	1189075	1188984	1189074	for	Global	3775	30	3	0.226246
746	Pf3D7_10_v3-1189275-1189475	Pf3D7_10_v3	1189275	1189475	1189292	1189453	for	Global	3877	39	5	0.541796
747	Pf3D7_10_v3-1325810-1326010	Pf3D7_10_v3	1325810	1326010	1325947	1325996	for	Global	3939	44	5	0.51488
748	Pf3D7_10_v3-1326358-1326558	Pf3D7_10_v3	1326358	1326558	1326389	1326528	for	Global	3819	79	5	0.732773
749	Pf3D7_10_v3-1352796-1352996	Pf3D7_10_v3	1352796	1352996	1352812	1352813	for	Global	3910	33	1	0.043982
750	Pf3D7_10_v3-1377067-1377267	Pf3D7_10_v3	1377067	1377267	1377069	1377186	for	Global	3943	29	4	0.406912
751	Pf3D7_10_v3-1383651-1383851	Pf3D7_10_v3	1383651	1383851	1383710	1383789	for	Global	3970	37	3	0.475545
752	Pf3D7_10_v3-1386620-1386820	Pf3D7_10_v3	1386620	1386820	1386702	1386799	for	Global	3691	33	3	0.671293
753	Pf3D7_10_v3-1386720-1386920	Pf3D7_10_v3	1386720	1386920	1386798	1386913	for	Global	3922	40	4	0.637641
754	Pf3D7_10_v3-1386820-1387020	Pf3D7_10_v3	1386820	1387020	1386849	1386996	for	Global	3956	29	4	0.607905
755	Pf3D7_10_v3-1388820-1389020	Pf3D7_10_v3	1388820	1389020	1388839	1388971	for	Global	3870	27	3	0.495314
756	Pf3D7_10_v3-1389920-1390120	Pf3D7_10_v3	1389920	1390120	1389993	1390116	for	Global	3254	23	4	0.662232
757	Pf3D7_10_v3-1391460-1391660	Pf3D7_10_v3	1391460	1391660	1391522	1391660	for	Global	3860	28	5	0.541634
758	Pf3D7_10_v3-1391560-1391760	Pf3D7_10_v3	1391560	1391760	1391581	1391748	for	Global	3945	33	7	0.594149
759	Pf3D7_10_v3-1391660-1391860	Pf3D7_10_v3	1391660	1391860	1391696	1391800	for	Global	3945	35	6	0.639429
760	Pf3D7_10_v3-1391760-1391960	Pf3D7_10_v3	1391760	1391960	1391785	1391943	for	Global	3914	46	9	0.622967
761	Pf3D7_10_v3-1391860-1392060	Pf3D7_10_v3	1391860	1392060	1391864	1392058	for	Global	3908	46	12	0.653551
762	Pf3D7_10_v3-1391960-1392160	Pf3D7_10_v3	1391960	1392160	1391972	1392155	for	Global	3889	40	11	0.522659
763	Pf3D7_10_v3-1392160-1392360	Pf3D7_10_v3	1392160	1392360	1392190	1392360	for	Global	3935	29	7	0.702481
764	Pf3D7_10_v3-1392260-1392460	Pf3D7_10_v3	1392260	1392460	1392312	1392449	for	Global	3939	33	13	0.794345
765	Pf3D7_10_v3-1392360-1392560	Pf3D7_10_v3	1392360	1392560	1392363	1392510	for	Global	3767	28	9	0.822028
766	Pf3D7_10_v3-1392460-1392660	Pf3D7_10_v3	1392460	1392660	1392482	1392659	for	Global	3565	32	7	0.83538
767	Pf3D7_10_v3-1392560-1392760	Pf3D7_10_v3	1392560	1392760	1392560	1392758	for	Global	3582	64	11	0.836456
768	Pf3D7_10_v3-1392660-1392860	Pf3D7_10_v3	1392660	1392860	1392697	1392833	for	Global	3798	34	9	0.791377
769	Pf3D7_10_v3-1399137-1399337	Pf3D7_10_v3	1399137	1399337	1399145	1399269	for	Global	3569	31	6	0.831045
770	Pf3D7_10_v3-1399237-1399437	Pf3D7_10_v3	1399237	1399437	1399247	1399426	for	Global	3673	59	11	0.780782
771	Pf3D7_10_v3-1399337-1399537	Pf3D7_10_v3	1399337	1399537	1399341	1399426	for	Global	3982	47	8	0.44065
772	Pf3D7_10_v3-1399437-1399637	Pf3D7_10_v3	1399437	1399637	1399579	1399636	for	Global	3974	50	7	0.695752
773	Pf3D7_10_v3-1399737-1399937	Pf3D7_10_v3	1399737	1399937	1399815	1399936	for	Global	3975	34	6	0.691053
774	Pf3D7_10_v3-1399837-1400037	Pf3D7_10_v3	1399837	1400037	1399863	1400026	for	Global	3955	32	8	0.706662
775	Pf3D7_10_v3-1402373-1402573	Pf3D7_10_v3	1402373	1402573	1402416	1402510	for	Global	3924	29	2	0.674052
776	Pf3D7_10_v3-1408280-1408480	Pf3D7_10_v3	1408280	1408480	1408291	1408405	for	Global	3356	34	2	0.677831
777	Pf3D7_10_v3-1415026-1415226	Pf3D7_10_v3	1415026	1415226	1415026	1415182	for	Global	3643	40	8	0.590146
778	Pf3D7_10_v3-1427402-1427602	Pf3D7_10_v3	1427402	1427602	1427491	1427595	for	Global	3968	31	6	0.34339
779	Pf3D7_10_v3-1427502-1427702	Pf3D7_10_v3	1427502	1427702	1427576	1427674	for	Global	3956	38	5	0.405716
780	Pf3D7_10_v3-1430254-1430454	Pf3D7_10_v3	1430254	1430454	1430272	1430379	for	Global	3787	66	6	0.647045
781	Pf3D7_10_v3-1436277-1436477	Pf3D7_10_v3	1436277	1436477	1436411	1436477	for	Global	3849	65	5	0.506102
782	Pf3D7_10_v3-1453397-1453597	Pf3D7_10_v3	1453397	1453597	1453427	1453591	for	Global	3987	18	3	0.398327
783	Pf3D7_10_v3-1552418-1552618	Pf3D7_10_v3	1552418	1552618	1552424	1552580	for	Global	3712	36	3	0.630313
784	Pf3D7_10_v3-1569778-1569978	Pf3D7_10_v3	1569778	1569978	1569779	1569966	for	Global	3906	29	7	0.604859
785	Pf3D7_10_v3-1569878-1570078	Pf3D7_10_v3	1569878	1570078	1569889	1570065	for	Global	3872	49	6	0.682213
786	Pf3D7_10_v3-1569978-1570178	Pf3D7_10_v3	1569978	1570178	1570052	1570149	for	Global	3864	58	8	0.757956
787	Pf3D7_11_v3-115397-115597	Pf3D7_11_v3	115397	115597	115415	115582	for	Global	3738	30	3	0.441154
788	Pf3D7_11_v3-119423-119623	Pf3D7_11_v3	119423	119623	119496	119609	for	Global	3863	27	3	0.725439
789	Pf3D7_11_v3-137214-137414	Pf3D7_11_v3	137214	137414	137228	137404	for	Global	3796	50	5	0.444491
790	Pf3D7_11_v3-138558-138758	Pf3D7_11_v3	138558	138758	138648	138748	for	Global	3507	33	8	0.72557
791	Pf3D7_11_v3-152897-153097	Pf3D7_11_v3	152897	153097	152910	153057	for	Global	3827	41	5	0.104953
792	Pf3D7_11_v3-241961-242161	Pf3D7_11_v3	241961	242161	241961	242156	for	Global	3964	60	5	0.747464
793	Pf3D7_11_v3-250794-250994	Pf3D7_11_v3	250794	250994	250836	250966	for	Global	3410	29	2	0.387578
794	Pf3D7_11_v3-261537-261737	Pf3D7_11_v3	261537	261737	261534	261596	for	Global	3759	40	4	0.567759
795	Pf3D7_11_v3-301990-302190	Pf3D7_11_v3	301990	302190	301989	302120	for	Global	3873	46	5	0.541407
796	Pf3D7_11_v3-306087-306287	Pf3D7_11_v3	306087	306287	306124	306189	for	Global	3993	48	2	0.577952
797	Pf3D7_11_v3-306787-306987	Pf3D7_11_v3	306787	306987	306841	306911	for	Global	3961	63	3	0.427135
798	Pf3D7_11_v3-324780-324980	Pf3D7_11_v3	324780	324980	324883	324903	for	Global	3925	58	7	0.529653
799	Pf3D7_11_v3-324880-325080	Pf3D7_11_v3	324880	325080	324883	324983	for	Global	3904	71	8	0.531192
800	Pf3D7_11_v3-334136-334336	Pf3D7_11_v3	334136	334336	334203	334275	for	Global	3943	41	4	0.52568
801	Pf3D7_11_v3-347616-347816	Pf3D7_11_v3	347616	347816	347758	347759	for	Global	3983	42	1	0.0762215
802	Pf3D7_11_v3-353549-353749	Pf3D7_11_v3	353549	353749	353572	353662	for	Global	3996	29	4	0.572155
803	Pf3D7_11_v3-356116-356316	Pf3D7_11_v3	356116	356316	356307	356314	for	Global	3598	35	3	0.656251
804	Pf3D7_11_v3-408091-408291	Pf3D7_11_v3	408091	408291	408094	408251	for	Global	3935	57	6	0.405201
805	Pf3D7_11_v3-408291-408491	Pf3D7_11_v3	408291	408491	408319	408413	for	Global	3949	12	2	0.442505
806	Pf3D7_11_v3-418010-418210	Pf3D7_11_v3	418010	418210	418010	418154	for	Global	3891	33	2	0.534115
807	Pf3D7_11_v3-463802-464002	Pf3D7_11_v3	463802	464002	463855	463924	for	Global	3952	34	3	0.204769
808	Pf3D7_11_v3-466180-466380	Pf3D7_11_v3	466180	466380	466182	466354	for	Global	3869	35	5	0.416584
809	Pf3D7_11_v3-483687-483887	Pf3D7_11_v3	483687	483887	483831	483885	for	Global	3814	39	3	0.16492
810	Pf3D7_11_v3-483787-483987	Pf3D7_11_v3	483787	483987	483831	483969	for	Global	3770	56	6	0.321018
811	Pf3D7_11_v3-497344-497544	Pf3D7_11_v3	497344	497544	497411	497467	for	Global	3817	47	6	0.532444
812	Pf3D7_11_v3-600936-601136	Pf3D7_11_v3	600936	601136	601105	601136	for	Global	3811	19	3	0.548853
813	Pf3D7_11_v3-638101-638301	Pf3D7_11_v3	638101	638301	638244	638299	for	Global	4001	19	2	0.540105
814	Pf3D7_11_v3-648377-648577	Pf3D7_11_v3	648377	648577	648407	648568	for	Global	4017	52	3	0.101764
815	Pf3D7_11_v3-658060-658260	Pf3D7_11_v3	658060	658260	658203	658260	for	Global	3864	42	3	0.308658
816	Pf3D7_11_v3-659100-659300	Pf3D7_11_v3	659100	659300	659204	659291	for	Global	3923	48	8	0.394193
817	Pf3D7_11_v3-690154-690354	Pf3D7_11_v3	690154	690354	690213	690284	for	Global	3973	52	9	0.683911
818	Pf3D7_11_v3-695909-696109	Pf3D7_11_v3	695909	696109	695917	696098	for	Global	3892	89	6	0.735737
819	Pf3D7_11_v3-696009-696209	Pf3D7_11_v3	696009	696209	696010	696117	for	Global	3943	51	6	0.715513
820	Pf3D7_11_v3-740785-740985	Pf3D7_11_v3	740785	740985	740792	740926	for	Global	3806	27	4	0.610779
821	Pf3D7_11_v3-815581-815781	Pf3D7_11_v3	815581	815781	815601	815675	for	Global	3819	51	3	0.742797
822	Pf3D7_11_v3-884544-884744	Pf3D7_11_v3	884544	884744	884733	884737	for	Global	3702	42	2	0.803423
823	Pf3D7_11_v3-900844-901044	Pf3D7_11_v3	900844	901044	900953	901018	for	Global	3994	55	2	0.367457
824	Pf3D7_11_v3-929910-930110	Pf3D7_11_v3	929910	930110	929958	930079	for	Global	3979	24	2	0.205702
825	Pf3D7_11_v3-942691-942891	Pf3D7_11_v3	942691	942891	942762	942830	for	Global	3927	26	3	0.445351
826	Pf3D7_11_v3-954712-954912	Pf3D7_11_v3	954712	954912	954847	954911	for	Global	3864	17	2	0.0758203
827	Pf3D7_11_v3-987032-987232	Pf3D7_11_v3	987032	987232	987160	987202	for	Global	3974	22	4	0.301478
828	Pf3D7_11_v3-987132-987332	Pf3D7_11_v3	987132	987332	987160	987262	for	Global	3904	42	6	0.595863
829	Pf3D7_11_v3-987232-987432	Pf3D7_11_v3	987232	987432	987252	987405	for	Global	3859	31	3	0.673514
830	Pf3D7_11_v3-1018944-1019144	Pf3D7_11_v3	1018944	1019144	1018964	1019067	for	Global	3743	28	2	0.675193
831	Pf3D7_11_v3-1019421-1019621	Pf3D7_11_v3	1019421	1019621	1019513	1019560	for	Global	3917	23	2	0.699788
832	Pf3D7_11_v3-1020021-1020221	Pf3D7_11_v3	1020021	1020221	1020025	1020134	for	Global	3685	40	3	0.658757
833	Pf3D7_11_v3-1033049-1033249	Pf3D7_11_v3	1033049	1033249	1033077	1033175	for	Global	3748	58	5	0.554956
834	Pf3D7_11_v3-1037985-1038185	Pf3D7_11_v3	1037985	1038185	1038074	1038134	for	Global	3925	32	2	0.58155
835	Pf3D7_11_v3-1065525-1065725	Pf3D7_11_v3	1065525	1065725	1065589	1065590	for	Global	3315	30	1	0.237891
836	Pf3D7_11_v3-1119713-1119913	Pf3D7_11_v3	1119713	1119913	1119810	1119823	for	Global	3845	21	2	0.5937
837	Pf3D7_11_v3-1126054-1126254	Pf3D7_11_v3	1126054	1126254	1126101	1126116	for	Global	3943	28	3	0.452867
838	Pf3D7_11_v3-1127113-1127313	Pf3D7_11_v3	1127113	1127313	1127116	1127250	for	Global	3907	52	8	0.753446
839	Pf3D7_11_v3-1195931-1196131	Pf3D7_11_v3	1195931	1196131	1195963	1196020	for	Global	3830	59	6	0.57938
840	Pf3D7_11_v3-1242168-1242368	Pf3D7_11_v3	1242168	1242368	1242263	1242264	for	Global	3958	45	1	0.49877
841	Pf3D7_11_v3-1243961-1244161	Pf3D7_11_v3	1243961	1244161	1243998	1244156	for	Global	3979	32	3	0.558617
842	Pf3D7_11_v3-1269866-1270066	Pf3D7_11_v3	1269866	1270066	1269909	1270066	for	Global	3650	42	5	0.123787
843	Pf3D7_11_v3-1293867-1294067	Pf3D7_11_v3	1293867	1294067	1293956	1294061	for	Global	3928	67	10	0.86496
844	Pf3D7_11_v3-1293967-1294167	Pf3D7_11_v3	1293967	1294167	1293970	1294107	for	Global	3648	59	11	0.825312
845	Pf3D7_11_v3-1294067-1294267	Pf3D7_11_v3	1294067	1294267	1294069	1294216	for	Global	3885	29	5	0.529778
846	Pf3D7_11_v3-1294167-1294367	Pf3D7_11_v3	1294167	1294367	1294215	1294355	for	Global	3863	15	4	0.630517
847	Pf3D7_11_v3-1294267-1294467	Pf3D7_11_v3	1294267	1294467	1294284	1294465	for	Global	3853	161	21	0.962827
848	Pf3D7_11_v3-1294367-1294567	Pf3D7_11_v3	1294367	1294567	1294369	1294543	for	Global	3841	215	23	0.965901
849	Pf3D7_11_v3-1294467-1294667	Pf3D7_11_v3	1294467	1294667	1294470	1294661	for	Global	3735	109	13	0.931258
850	Pf3D7_11_v3-1294567-1294767	Pf3D7_11_v3	1294567	1294767	1294578	1294753	for	Global	3608	120	14	0.956266
851	Pf3D7_11_v3-1294667-1294867	Pf3D7_11_v3	1294667	1294867	1294699	1294850	for	Global	3833	79	12	0.905413
852	Pf3D7_11_v3-1294867-1295067	Pf3D7_11_v3	1294867	1295067	1294981	1295066	for	Global	3938	23	5	0.775429
853	Pf3D7_11_v3-1294967-1295167	Pf3D7_11_v3	1294967	1295167	1294981	1295159	for	Global	3729	52	8	0.91008
854	Pf3D7_11_v3-1295067-1295267	Pf3D7_11_v3	1295067	1295267	1295067	1295207	for	Global	3603	48	6	0.873332
855	Pf3D7_11_v3-1295167-1295367	Pf3D7_11_v3	1295167	1295367	1295169	1295363	for	Global	3450	57	8	0.912427
856	Pf3D7_11_v3-1295267-1295467	Pf3D7_11_v3	1295267	1295467	1295308	1295433	for	Global	3941	39	8	0.86589
857	Pf3D7_11_v3-1295367-1295567	Pf3D7_11_v3	1295367	1295567	1295368	1295487	for	Global	3735	23	4	0.735319
858	Pf3D7_11_v3-1295467-1295667	Pf3D7_11_v3	1295467	1295667	1295486	1295622	for	Global	3607	30	5	0.68951
859	Pf3D7_11_v3-1314937-1315137	Pf3D7_11_v3	1314937	1315137	1315022	1315129	for	Global	3901	36	4	0.648486
860	Pf3D7_11_v3-1315037-1315237	Pf3D7_11_v3	1315037	1315237	1315121	1315216	for	Global	3896	58	6	0.601116
861	Pf3D7_11_v3-1329644-1329844	Pf3D7_11_v3	1329644	1329844	1329796	1329837	for	Global	3822	56	4	0.554936
862	Pf3D7_11_v3-1346200-1346400	Pf3D7_11_v3	1346200	1346400	1346266	1346318	for	Global	3812	23	3	0.135547
863	Pf3D7_11_v3-1346300-1346500	Pf3D7_11_v3	1346300	1346500	1346303	1346460	for	Global	3788	23	3	0.111716
864	Pf3D7_11_v3-1374549-1374749	Pf3D7_11_v3	1374549	1374749	1374581	1374713	for	Global	3923	30	2	0.587527
865	Pf3D7_11_v3-1386004-1386204	Pf3D7_11_v3	1386004	1386204	1386004	1386005	for	Global	3375	41	1	0.74929
866	Pf3D7_11_v3-1419846-1420046	Pf3D7_11_v3	1419846	1420046	1419867	1419896	for	Global	3898	52	10	0.773871
867	Pf3D7_11_v3-1462072-1462272	Pf3D7_11_v3	1462072	1462272	1462072	1462214	for	Global	3485	59	4	0.713189
868	Pf3D7_11_v3-1462172-1462372	Pf3D7_11_v3	1462172	1462372	1462194	1462326	for	Global	3850	48	5	0.383349
869	Pf3D7_11_v3-1509408-1509608	Pf3D7_11_v3	1509408	1509608	1509458	1509524	for	Global	3915	51	3	0.564227
870	Pf3D7_11_v3-1509508-1509708	Pf3D7_11_v3	1509508	1509708	1509523	1509630	for	Global	3925	43	2	0.530604
871	Pf3D7_11_v3-1509608-1509808	Pf3D7_11_v3	1509608	1509808	1509629	1509765	for	Global	3937	33	2	0.0553391
872	Pf3D7_11_v3-1510441-1510641	Pf3D7_11_v3	1510441	1510641	1510455	1510603	for	Global	3959	62	6	0.250715
873	Pf3D7_11_v3-1520989-1521189	Pf3D7_11_v3	1520989	1521189	1521087	1521175	for	Global	3905	17	2	0.0591785
874	Pf3D7_11_v3-1546700-1546900	Pf3D7_11_v3	1546700	1546900	1546732	1546733	for	Global	3720	55	1	0.512315
875	Pf3D7_11_v3-1640559-1640759	Pf3D7_11_v3	1640559	1640759	1640562	1640702	for	Global	3618	28	4	0.596949
876	Pf3D7_11_v3-1640659-1640859	Pf3D7_11_v3	1640659	1640859	1640668	1640767	for	Global	3668	34	5	0.623101
877	Pf3D7_11_v3-1646923-1647123	Pf3D7_11_v3	1646923	1647123	1646925	1647095	for	Global	3956	65	4	0.21283
878	Pf3D7_11_v3-1647023-1647223	Pf3D7_11_v3	1647023	1647223	1647075	1647183	for	Global	3949	53	4	0.252417
879	Pf3D7_11_v3-1659735-1659935	Pf3D7_11_v3	1659735	1659935	1659749	1659915	for	Global	3749	23	3	0.585354
880	Pf3D7_11_v3-1678643-1678843	Pf3D7_11_v3	1678643	1678843	1678720	1678786	for	Global	3399	38	3	0.512388
881	Pf3D7_11_v3-1737532-1737732	Pf3D7_11_v3	1737532	1737732	1737664	1737728	for	Global	3909	52	5	0.543146
882	Pf3D7_11_v3-1737632-1737832	Pf3D7_11_v3	1737632	1737832	1737664	1737790	for	Global	3844	76	9	0.573414
883	Pf3D7_11_v3-1743858-1744058	Pf3D7_11_v3	1743858	1744058	1743879	1743972	for	Global	3496	37	5	0.691004
884	Pf3D7_11_v3-1748426-1748626	Pf3D7_11_v3	1748426	1748626	1748592	1748624	for	Global	3943	72	4	0.482644
885	Pf3D7_11_v3-1807543-1807743	Pf3D7_11_v3	1807543	1807743	1807590	1807742	for	Global	3930	86	9	0.638983
886	Pf3D7_11_v3-1815280-1815480	Pf3D7_11_v3	1815280	1815480	1815367	1815416	for	Global	3890	32	5	0.571026
887	Pf3D7_11_v3-1815780-1815980	Pf3D7_11_v3	1815780	1815980	1815801	1815977	for	Global	3871	48	4	0.351058
888	Pf3D7_11_v3-1816180-1816380	Pf3D7_11_v3	1816180	1816380	1816228	1816380	for	Global	3916	90	5	0.721425
889	Pf3D7_11_v3-1890213-1890413	Pf3D7_11_v3	1890213	1890413	1890318	1890400	for	Global	3966	40	4	0.567343
890	Pf3D7_11_v3-1890313-1890513	Pf3D7_11_v3	1890313	1890513	1890327	1890510	for	Global	3904	40	6	0.600495
891	Pf3D7_11_v3-1892013-1892213	Pf3D7_11_v3	1892013	1892213	1892134	1892201	for	Global	3937	54	2	0.118762
892	Pf3D7_11_v3-1892113-1892313	Pf3D7_11_v3	1892113	1892313	1892134	1892236	for	Global	3909	51	3	0.123565
893	Pf3D7_11_v3-1937320-1937520	Pf3D7_11_v3	1937320	1937520	1937341	1937451	for	Global	3492	29	5	0.533395
894	Pf3D7_12_v3-92391-92591	Pf3D7_12_v3	92391	92591	92436	92538	for	Global	3862	19	4	0.374923
895	Pf3D7_12_v3-95223-95423	Pf3D7_12_v3	95223	95423	95228	95417	for	Global	3899	34	5	0.707482
896	Pf3D7_12_v3-95323-95523	Pf3D7_12_v3	95323	95523	95357	95517	for	Global	3843	54	9	0.852675
897	Pf3D7_12_v3-95423-95623	Pf3D7_12_v3	95423	95623	95481	95600	for	Global	3944	53	12	0.792852
898	Pf3D7_12_v3-95523-95723	Pf3D7_12_v3	95523	95723	95534	95702	for	Global	3557	50	10	0.875588
899	Pf3D7_12_v3-95623-95823	Pf3D7_12_v3	95623	95823	95686	95816	for	Global	3918	34	7	0.685253
900	Pf3D7_12_v3-95723-95923	Pf3D7_12_v3	95723	95923	95732	95895	for	Global	3910	55	9	0.542823
901	Pf3D7_12_v3-95823-96023	Pf3D7_12_v3	95823	96023	95867	95936	for	Global	3981	60	8	0.542623
902	Pf3D7_12_v3-96023-96223	Pf3D7_12_v3	96023	96223	96134	96179	for	Global	3978	31	5	0.61397
903	Pf3D7_12_v3-96123-96323	Pf3D7_12_v3	96123	96323	96134	96297	for	Global	3880	38	7	0.616996
904	Pf3D7_12_v3-96223-96423	Pf3D7_12_v3	96223	96423	96272	96406	for	Global	3913	37	6	0.723858
905	Pf3D7_12_v3-96323-96523	Pf3D7_12_v3	96323	96523	96345	96519	for	Global	3900	46	6	0.742632
906	Pf3D7_12_v3-96423-96623	Pf3D7_12_v3	96423	96623	96459	96610	for	Global	3831	47	12	0.776213
907	Pf3D7_12_v3-96523-96723	Pf3D7_12_v3	96523	96723	96533	96718	for	Global	3855	48	13	0.825578
908	Pf3D7_12_v3-102303-102503	Pf3D7_12_v3	102303	102503	102384	102459	for	Global	3935	42	3	0.694535
909	Pf3D7_12_v3-111134-111334	Pf3D7_12_v3	111134	111334	111137	111256	for	Global	3835	35	2	0.0922288
910	Pf3D7_12_v3-150614-150814	Pf3D7_12_v3	150614	150814	150659	150730	for	Global	3962	54	3	0.500442
911	Pf3D7_12_v3-233308-233508	Pf3D7_12_v3	233308	233508	233407	233494	for	Global	3929	79	5	0.474682
912	Pf3D7_12_v3-266616-266816	Pf3D7_12_v3	266616	266816	266696	266810	for	Global	4002	28	2	0.0909888
913	Pf3D7_12_v3-334710-334910	Pf3D7_12_v3	334710	334910	334834	334835	for	Global	3750	37	1	0.622593
914	Pf3D7_12_v3-370544-370744	Pf3D7_12_v3	370544	370744	370549	370679	for	Global	3911	41	4	0.637481
915	Pf3D7_12_v3-398249-398449	Pf3D7_12_v3	398249	398449	398262	398387	for	Global	3911	26	2	0.109999
916	Pf3D7_12_v3-455616-455816	Pf3D7_12_v3	455616	455816	455753	455816	for	Global	3726	25	4	0.345697
917	Pf3D7_12_v3-458618-458818	Pf3D7_12_v3	458618	458818	458769	458814	for	Global	3859	37	2	0.212623
918	Pf3D7_12_v3-472684-472884	Pf3D7_12_v3	472684	472884	472736	472828	for	Global	3991	43	4	0.136673
919	Pf3D7_12_v3-529389-529589	Pf3D7_12_v3	529389	529589	529411	529559	for	Global	3558	49	6	0.70313
920	Pf3D7_12_v3-569394-569594	Pf3D7_12_v3	569394	569594	569522	569563	for	Global	3724	30	2	0.735859
921	Pf3D7_12_v3-570294-570494	Pf3D7_12_v3	570294	570494	570370	570491	for	Global	3935	39	3	0.167697
922	Pf3D7_12_v3-570394-570594	Pf3D7_12_v3	570394	570594	570490	570567	for	Global	3988	40	4	0.147248
923	Pf3D7_12_v3-659895-660095	Pf3D7_12_v3	659895	660095	659918	659988	for	Global	3939	163	18	0.951243
924	Pf3D7_12_v3-683993-684193	Pf3D7_12_v3	683993	684193	684108	684119	for	Global	3991	43	6	0.665283
925	Pf3D7_12_v3-684093-684293	Pf3D7_12_v3	684093	684293	684110	684244	for	Global	3868	44	8	0.795259
926	Pf3D7_12_v3-718302-718502	Pf3D7_12_v3	718302	718502	718334	718443	for	Global	3813	25	4	0.290636
927	Pf3D7_12_v3-741745-741945	Pf3D7_12_v3	741745	741945	741782	741888	for	Global	3975	33	4	0.34151
928	Pf3D7_12_v3-759766-759966	Pf3D7_12_v3	759766	759966	759950	759966	for	Global	3953	19	4	0.265594
929	Pf3D7_12_v3-762366-762566	Pf3D7_12_v3	762366	762566	762387	762526	for	Global	3892	15	3	0.380022
930	Pf3D7_12_v3-762466-762666	Pf3D7_12_v3	762466	762666	762513	762583	for	Global	3994	22	3	0.388318
931	Pf3D7_12_v3-802652-802852	Pf3D7_12_v3	802652	802852	802676	802744	for	Global	3939	31	2	0.587056
932	Pf3D7_12_v3-806756-806956	Pf3D7_12_v3	806756	806956	806757	806947	for	Global	3726	55	5	0.315363
933	Pf3D7_12_v3-817652-817852	Pf3D7_12_v3	817652	817852	817685	817730	for	Global	3801	23	2	0.593298
934	Pf3D7_12_v3-857200-857400	Pf3D7_12_v3	857200	857400	857244	857386	for	Global	3768	49	2	0.602785
935	Pf3D7_12_v3-869481-869681	Pf3D7_12_v3	869481	869681	869489	869490	for	Global	3981	32	1	0.0430761
936	Pf3D7_12_v3-894849-895049	Pf3D7_12_v3	894849	895049	894885	895047	for	Global	3781	39	4	0.623852
937	Pf3D7_12_v3-911446-911646	Pf3D7_12_v3	911446	911646	911531	911635	for	Global	3877	30	3	0.281666
938	Pf3D7_12_v3-1022569-1022769	Pf3D7_12_v3	1022569	1022769	1022660	1022757	for	Global	3970	46	3	0.494824
939	Pf3D7_12_v3-1073529-1073729	Pf3D7_12_v3	1073529	1073729	1073532	1073710	for	Global	3957	67	5	0.384561
940	Pf3D7_12_v3-1119472-1119672	Pf3D7_12_v3	1119472	1119672	1119581	1119627	for	Global	3640	33	2	0.257344
941	Pf3D7_12_v3-1151100-1151300	Pf3D7_12_v3	1151100	1151300	1151102	1151166	for	Global	3677	50	4	0.615436
942	Pf3D7_12_v3-1237416-1237616	Pf3D7_12_v3	1237416	1237616	1237416	1237558	for	Global	3855	85	10	0.794104
943	Pf3D7_12_v3-1378722-1378922	Pf3D7_12_v3	1378722	1378922	1378723	1378867	for	Global	3953	42	3	0.329382
944	Pf3D7_12_v3-1398707-1398907	Pf3D7_12_v3	1398707	1398907	1398830	1398887	for	Global	3927	35	3	0.610171
945	Pf3D7_12_v3-1562696-1562896	Pf3D7_12_v3	1562696	1562896	1562803	1562872	for	Global	3807	39	1	0.697208
946	Pf3D7_12_v3-1615415-1615615	Pf3D7_12_v3	1615415	1615615	1615454	1615603	for	Global	3820	43	4	0.660245
947	Pf3D7_12_v3-1620300-1620500	Pf3D7_12_v3	1620300	1620500	1620325	1620448	for	Global	3754	40	2	0.178785
948	Pf3D7_12_v3-1761374-1761574	Pf3D7_12_v3	1761374	1761574	1761412	1761565	for	Global	3880	34	3	0.408411
949	Pf3D7_12_v3-1764790-1764990	Pf3D7_12_v3	1764790	1764990	1764809	1764986	for	Global	3826	42	4	0.335749
950	Pf3D7_12_v3-1818937-1819137	Pf3D7_12_v3	1818937	1819137	1818938	1819120	for	Global	3871	50	3	0.36279
951	Pf3D7_12_v3-1849583-1849783	Pf3D7_12_v3	1849583	1849783	1849606	1849614	for	Global	3994	42	2	0.101761
952	Pf3D7_12_v3-1850310-1850510	Pf3D7_12_v3	1850310	1850510	1850413	1850509	for	Global	3716	42	4	0.769888
953	Pf3D7_12_v3-1932079-1932279	Pf3D7_12_v3	1932079	1932279	1932156	1932165	for	Global	3930	36	4	0.630455
954	Pf3D7_12_v3-2038397-2038597	Pf3D7_12_v3	2038397	2038597	2038450	2038584	for	Global	3700	65	7	0.468846
955	Pf3D7_12_v3-2038497-2038697	Pf3D7_12_v3	2038497	2038697	2038502	2038612	for	Global	3808	104	8	0.536477
956	Pf3D7_12_v3-2044472-2044672	Pf3D7_12_v3	2044472	2044672	2044633	2044672	for	Global	3621	41	8	0.679735
957	Pf3D7_12_v3-2050053-2050253	Pf3D7_12_v3	2050053	2050253	2050145	2050253	for	Global	3959	49	7	0.734459
958	Pf3D7_12_v3-2050153-2050353	Pf3D7_12_v3	2050153	2050353	2050177	2050253	for	Global	3977	48	6	0.682151
959	Pf3D7_12_v3-2053898-2054098	Pf3D7_12_v3	2053898	2054098	2053915	2054090	for	Global	3910	63	4	0.647674
960	Pf3D7_12_v3-2053998-2054198	Pf3D7_12_v3	2053998	2054198	2054086	2054105	for	Global	3969	70	5	0.620396
961	Pf3D7_12_v3-2054098-2054298	Pf3D7_12_v3	2054098	2054298	2054103	2054210	for	Global	3979	28	4	0.461258
962	Pf3D7_12_v3-2092901-2093101	Pf3D7_12_v3	2092901	2093101	2092968	2093058	for	Global	3978	21	3	0.514396
963	Pf3D7_12_v3-2098385-2098585	Pf3D7_12_v3	2098385	2098585	2098466	2098567	for	Global	3950	30	2	0.202357
964	Pf3D7_12_v3-2115141-2115341	Pf3D7_12_v3	2115141	2115341	2115226	2115294	for	Global	3942	18	4	0.622794
965	Pf3D7_12_v3-2118141-2118341	Pf3D7_12_v3	2118141	2118341	2118236	2118307	for	Global	3948	29	3	0.662843
966	Pf3D7_12_v3-2136976-2137176	Pf3D7_12_v3	2136976	2137176	2136978	2137135	for	Global	3889	42	3	0.164755
967	Pf3D7_12_v3-2137776-2137976	Pf3D7_12_v3	2137776	2137976	2137851	2137893	for	Global	3855	44	2	0.132505
968	Pf3D7_12_v3-2138576-2138776	Pf3D7_12_v3	2138576	2138776	2138667	2138765	for	Global	3863	54	6	0.508348
969	Pf3D7_13_v3-92500-92700	Pf3D7_13_v3	92500	92700	92570	92637	for	Global	3943	19	2	0.656398
970	Pf3D7_13_v3-103252-103452	Pf3D7_13_v3	103252	103452	103276	103429	for	Global	3901	63	15	0.816671
971	Pf3D7_13_v3-143017-143217	Pf3D7_13_v3	143017	143217	143108	143178	for	Global	3932	35	2	0.590056
972	Pf3D7_13_v3-156496-156696	Pf3D7_13_v3	156496	156696	156601	156689	for	Global	3843	31	2	0.60894
973	Pf3D7_13_v3-156596-156796	Pf3D7_13_v3	156596	156796	156601	156796	for	Global	3610	43	6	0.699661
974	Pf3D7_13_v3-191581-191781	Pf3D7_13_v3	191581	191781	191662	191768	for	Global	3873	34	3	0.202394
975	Pf3D7_13_v3-191681-191881	Pf3D7_13_v3	191681	191881	191743	191768	for	Global	3963	57	2	0.176696
976	Pf3D7_13_v3-192081-192281	Pf3D7_13_v3	192081	192281	192172	192249	for	Global	3931	61	6	0.654733
977	Pf3D7_13_v3-192181-192381	Pf3D7_13_v3	192181	192381	192182	192351	for	Global	3941	62	6	0.65828
978	Pf3D7_13_v3-192681-192881	Pf3D7_13_v3	192681	192881	192755	192811	for	Global	3850	51	4	0.378328
979	Pf3D7_13_v3-192781-192981	Pf3D7_13_v3	192781	192981	192804	192974	for	Global	3788	61	6	0.65285
980	Pf3D7_13_v3-279051-279251	Pf3D7_13_v3	279051	279251	279228	279250	for	Global	2472	44	7	0.574089
981	Pf3D7_13_v3-292959-293159	Pf3D7_13_v3	292959	293159	292982	293080	for	Global	3836	44	2	0.102697
982	Pf3D7_13_v3-301890-302090	Pf3D7_13_v3	301890	302090	301910	302053	for	Global	3613	39	3	0.625233
983	Pf3D7_13_v3-305471-305671	Pf3D7_13_v3	305471	305671	305483	305560	for	Global	3799	34	2	0.687239
984	Pf3D7_13_v3-378387-378587	Pf3D7_13_v3	378387	378587	378457	378585	for	Global	3927	58	3	0.377142
985	Pf3D7_13_v3-388985-389185	Pf3D7_13_v3	388985	389185	388985	389155	for	Global	3760	97	6	0.594554
986	Pf3D7_13_v3-389972-390172	Pf3D7_13_v3	389972	390172	390015	390148	for	Global	3953	58	3	0.130185
987	Pf3D7_13_v3-444677-444877	Pf3D7_13_v3	444677	444877	444695	444791	for	Global	3757	28	2	0.337991
988	Pf3D7_13_v3-479590-479790	Pf3D7_13_v3	479590	479790	479680	479770	for	Global	3966	36	4	0.64041
989	Pf3D7_13_v3-479690-479890	Pf3D7_13_v3	479690	479890	479700	479800	for	Global	3943	34	4	0.640906
990	Pf3D7_13_v3-497023-497223	Pf3D7_13_v3	497023	497223	497028	497185	for	Global	3703	47	5	0.425946
991	Pf3D7_13_v3-523309-523509	Pf3D7_13_v3	523309	523509	523312	523477	for	Global	3909	47	3	0.344964
992	Pf3D7_13_v3-540824-541024	Pf3D7_13_v3	540824	541024	540856	540990	for	Global	3992	28	3	0.484884
993	Pf3D7_13_v3-576491-576691	Pf3D7_13_v3	576491	576691	576496	576515	for	Global	3931	47	5	0.655775
994	Pf3D7_13_v3-577570-577770	Pf3D7_13_v3	577570	577770	577701	577753	for	Global	3823	20	2	0.404923
995	Pf3D7_13_v3-585181-585381	Pf3D7_13_v3	585181	585381	585208	585369	for	Global	3846	60	6	0.751888
996	Pf3D7_13_v3-585281-585481	Pf3D7_13_v3	585281	585481	585305	585369	for	Global	3947	52	3	0.733176
997	Pf3D7_13_v3-743929-744129	Pf3D7_13_v3	743929	744129	744013	744125	for	Global	3936	46	2	0.123964
998	Pf3D7_13_v3-757368-757568	Pf3D7_13_v3	757368	757568	757369	757488	for	Global	3963	75	4	0.651585
999	Pf3D7_13_v3-757468-757668	Pf3D7_13_v3	757468	757668	757487	757662	for	Global	3963	49	4	0.659535
1000	Pf3D7_13_v3-757568-757768	Pf3D7_13_v3	757568	757768	757597	757662	for	Global	3989	37	3	0.436724
1001	Pf3D7_13_v3-758919-759119	Pf3D7_13_v3	758919	759119	758944	759073	for	Global	3922	39	3	0.152006
1002	Pf3D7_13_v3-784140-784340	Pf3D7_13_v3	784140	784340	784148	784299	for	Global	3972	34	3	0.598421
1003	Pf3D7_13_v3-800251-800451	Pf3D7_13_v3	800251	800451	800280	800431	for	Global	3499	56	3	0.342964
1004	Pf3D7_13_v3-815851-816051	Pf3D7_13_v3	815851	816051	815851	815954	for	Global	3771	26	5	0.614594
1005	Pf3D7_13_v3-852688-852888	Pf3D7_13_v3	852688	852888	852698	852850	for	Global	3797	60	8	0.840494
1006	Pf3D7_13_v3-852788-852988	Pf3D7_13_v3	852788	852988	852804	852935	for	Global	3961	39	6	0.778559
1007	Pf3D7_13_v3-862495-862695	Pf3D7_13_v3	862495	862695	862547	862677	for	Global	3821	28	2	0.563664
1008	Pf3D7_13_v3-1109892-1110092	Pf3D7_13_v3	1109892	1110092	1110034	1110084	for	Global	3870	58	2	0.418744
1009	Pf3D7_13_v3-1146727-1146927	Pf3D7_13_v3	1146727	1146927	1146840	1146910	for	Global	3986	44	6	0.41656
1010	Pf3D7_13_v3-1150340-1150540	Pf3D7_13_v3	1150340	1150540	1150438	1150472	for	Global	4005	40	5	0.640722
1011	Pf3D7_13_v3-1150440-1150640	Pf3D7_13_v3	1150440	1150640	1150455	1150583	for	Global	3982	33	4	0.614834
1012	Pf3D7_13_v3-1175327-1175527	Pf3D7_13_v3	1175327	1175527	1175392	1175513	for	Global	3947	39	4	0.597667
1013	Pf3D7_13_v3-1298956-1299156	Pf3D7_13_v3	1298956	1299156	1299037	1299054	for	Global	3950	37	4	0.5315
1014	Pf3D7_13_v3-1367104-1367304	Pf3D7_13_v3	1367104	1367304	1367141	1367278	for	Global	3893	38	2	0.502904
1015	Pf3D7_13_v3-1370530-1370730	Pf3D7_13_v3	1370530	1370730	1370600	1370718	for	Global	3867	24	2	0.528551
1016	Pf3D7_13_v3-1383005-1383205	Pf3D7_13_v3	1383005	1383205	1383008	1383164	for	Global	4007	36	3	0.0812922
1017	Pf3D7_13_v3-1403962-1404162	Pf3D7_13_v3	1403962	1404162	1404122	1404136	for	Global	3964	40	4	0.468959
1018	Pf3D7_13_v3-1419253-1419453	Pf3D7_13_v3	1419253	1419453	1419263	1419451	for	Global	3528	81	17	0.910971
1019	Pf3D7_13_v3-1419353-1419553	Pf3D7_13_v3	1419353	1419553	1419414	1419550	for	Global	3882	94	16	0.902823
1020	Pf3D7_13_v3-1419453-1419653	Pf3D7_13_v3	1419453	1419653	1419462	1419592	for	Global	3926	50	9	0.798067
1021	Pf3D7_13_v3-1464964-1465164	Pf3D7_13_v3	1464964	1465164	1464994	1465158	for	Global	3891	70	10	0.794804
1022	Pf3D7_13_v3-1465064-1465264	Pf3D7_13_v3	1465064	1465264	1465093	1465220	for	Global	3884	101	12	0.909166
1023	Pf3D7_13_v3-1465164-1465364	Pf3D7_13_v3	1465164	1465364	1465169	1465356	for	Global	3470	73	10	0.897679
1024	Pf3D7_13_v3-1465264-1465464	Pf3D7_13_v3	1465264	1465464	1465311	1465356	for	Global	3960	38	6	0.802806
1025	Pf3D7_13_v3-1465599-1465799	Pf3D7_13_v3	1465599	1465799	1465600	1465791	for	Global	3792	243	25	0.951696
1026	Pf3D7_13_v3-1465699-1465899	Pf3D7_13_v3	1465699	1465899	1465712	1465892	for	Global	3854	105	17	0.879946
1027	Pf3D7_13_v3-1465899-1466099	Pf3D7_13_v3	1465899	1466099	1465936	1466092	for	Global	3843	41	8	0.674714
1028	Pf3D7_13_v3-1466099-1466299	Pf3D7_13_v3	1466099	1466299	1466110	1466273	for	Global	3623	65	11	0.886859
1029	Pf3D7_13_v3-1466199-1466399	Pf3D7_13_v3	1466199	1466399	1466218	1466371	for	Global	3684	143	15	0.964224
1030	Pf3D7_13_v3-1466299-1466499	Pf3D7_13_v3	1466299	1466499	1466326	1466490	for	Global	3669	100	13	0.937778
1031	Pf3D7_13_v3-1469929-1470129	Pf3D7_13_v3	1469929	1470129	1469991	1470040	for	Global	3870	25	3	0.285911
1032	Pf3D7_13_v3-1591707-1591907	Pf3D7_13_v3	1591707	1591907	1591723	1591869	for	Global	3963	55	3	0.148819
1033	Pf3D7_13_v3-1611175-1611375	Pf3D7_13_v3	1611175	1611375	1611236	1611299	for	Global	3985	52	6	0.558766
1034	Pf3D7_13_v3-1670406-1670606	Pf3D7_13_v3	1670406	1670606	1670465	1670587	for	Global	3700	36	6	0.567583
1035	Pf3D7_13_v3-1718199-1718399	Pf3D7_13_v3	1718199	1718399	1718287	1718368	for	Global	3991	42	2	0.610162
1036	Pf3D7_13_v3-1732977-1733177	Pf3D7_13_v3	1732977	1733177	1733154	1733177	for	Global	3681	41	19	0.803501
1037	Pf3D7_13_v3-1745472-1745672	Pf3D7_13_v3	1745472	1745672	1745510	1745650	for	Global	3831	38	4	0.663186
1038	Pf3D7_13_v3-1745572-1745772	Pf3D7_13_v3	1745572	1745772	1745608	1745650	for	Global	3907	23	2	0.410334
1039	Pf3D7_13_v3-1751730-1751930	Pf3D7_13_v3	1751730	1751930	1751769	1751898	for	Global	3865	76	1	0.666929
1040	Pf3D7_13_v3-1775154-1775354	Pf3D7_13_v3	1775154	1775354	1775205	1775206	for	Global	3933	49	1	0.426518
1041	Pf3D7_13_v3-1820864-1821064	Pf3D7_13_v3	1820864	1821064	1820880	1820896	for	Global	3947	70	2	0.472991
1042	Pf3D7_13_v3-1827419-1827619	Pf3D7_13_v3	1827419	1827619	1827568	1827570	for	Global	3941	37	2	0.604159
1043	Pf3D7_13_v3-1865826-1866026	Pf3D7_13_v3	1865826	1866026	1866011	1866029	for	Global	3882	41	7	0.755266
1044	Pf3D7_13_v3-1876348-1876548	Pf3D7_13_v3	1876348	1876548	1876397	1876452	for	Global	3993	18	3	0.673445
1045	Pf3D7_13_v3-1876448-1876648	Pf3D7_13_v3	1876448	1876648	1876451	1876606	for	Global	3924	21	4	0.663294
1046	Pf3D7_13_v3-1879296-1879496	Pf3D7_13_v3	1879296	1879496	1879368	1879488	for	Global	3821	35	9	0.761631
1047	Pf3D7_13_v3-1879396-1879596	Pf3D7_13_v3	1879396	1879596	1879410	1879538	for	Global	3836	24	8	0.690496
1048	Pf3D7_13_v3-1879496-1879696	Pf3D7_13_v3	1879496	1879696	1879523	1879663	for	Global	3837	25	6	0.679319
1049	Pf3D7_13_v3-1988884-1989084	Pf3D7_13_v3	1988884	1989084	1988918	1989003	for	Global	3891	55	2	0.344152
1050	Pf3D7_13_v3-2018475-2018675	Pf3D7_13_v3	2018475	2018675	2018597	2018637	for	Global	3913	46	1	0.288115
1051	Pf3D7_13_v3-2043653-2043853	Pf3D7_13_v3	2043653	2043853	2043665	2043828	for	Global	3384	58	6	0.608317
1052	Pf3D7_13_v3-2102885-2103085	Pf3D7_13_v3	2102885	2103085	2102903	2102904	for	Global	3827	52	1	0.62951
1053	Pf3D7_13_v3-2114220-2114420	Pf3D7_13_v3	2114220	2114420	2114233	2114359	for	Global	3899	35	7	0.757368
1054	Pf3D7_13_v3-2114320-2114520	Pf3D7_13_v3	2114320	2114520	2114327	2114520	for	Global	3515	79	12	0.898232
1055	Pf3D7_13_v3-2114420-2114620	Pf3D7_13_v3	2114420	2114620	2114496	2114619	for	Global	3843	93	13	0.862373
1056	Pf3D7_13_v3-2114520-2114720	Pf3D7_13_v3	2114520	2114720	2114558	2114711	for	Global	3931	55	9	0.835905
1057	Pf3D7_13_v3-2114620-2114820	Pf3D7_13_v3	2114620	2114820	2114628	2114801	for	Global	3976	20	3	0.524927
1058	Pf3D7_13_v3-2114920-2115120	Pf3D7_13_v3	2114920	2115120	2114995	2115118	for	Global	3806	32	6	0.777551
1059	Pf3D7_13_v3-2115020-2115220	Pf3D7_13_v3	2115020	2115220	2115022	2115211	for	Global	3738	45	9	0.73297
1060	Pf3D7_13_v3-2115420-2115620	Pf3D7_13_v3	2115420	2115620	2115424	2115593	for	Global	3842	54	11	0.842254
1061	Pf3D7_13_v3-2115520-2115720	Pf3D7_13_v3	2115520	2115720	2115535	2115692	for	Global	3765	82	15	0.915728
1062	Pf3D7_13_v3-2115620-2115820	Pf3D7_13_v3	2115620	2115820	2115635	2115814	for	Global	3888	36	9	0.757771
1063	Pf3D7_13_v3-2160421-2160621	Pf3D7_13_v3	2160421	2160621	2160423	2160621	for	Global	3861	65	7	0.455089
1064	Pf3D7_13_v3-2179390-2179590	Pf3D7_13_v3	2179390	2179590	2179411	2179517	for	Global	3846	23	3	0.602261
1065	Pf3D7_13_v3-2197896-2198096	Pf3D7_13_v3	2197896	2198096	2197910	2198072	for	Global	3513	73	4	0.38146
1066	Pf3D7_13_v3-2270802-2271002	Pf3D7_13_v3	2270802	2271002	2270850	2270983	for	Global	3421	37	4	0.527033
1067	Pf3D7_13_v3-2311198-2311398	Pf3D7_13_v3	2311198	2311398	2311283	2311392	for	Global	3949	58	3	0.192593
1068	Pf3D7_13_v3-2336610-2336810	Pf3D7_13_v3	2336610	2336810	2336613	2336736	for	Global	3830	59	8	0.250731
1069	Pf3D7_13_v3-2344426-2344626	Pf3D7_13_v3	2344426	2344626	2344460	2344616	for	Global	3943	54	5	0.124007
1070	Pf3D7_13_v3-2417694-2417894	Pf3D7_13_v3	2417694	2417894	2417825	2417887	for	Global	3657	15	4	0.667717
1071	Pf3D7_13_v3-2479097-2479297	Pf3D7_13_v3	2479097	2479297	2479112	2479244	for	Global	3937	29	2	0.476921
1072	Pf3D7_13_v3-2479397-2479597	Pf3D7_13_v3	2479397	2479597	2479477	2479588	for	Global	3958	27	5	0.399914
1073	Pf3D7_13_v3-2479497-2479697	Pf3D7_13_v3	2479497	2479697	2479508	2479588	for	Global	3969	20	4	0.362336
1074	Pf3D7_13_v3-2503118-2503318	Pf3D7_13_v3	2503118	2503318	2503128	2503298	for	Global	3840	56	2	0.0795419
1075	Pf3D7_13_v3-2523460-2523660	Pf3D7_13_v3	2523460	2523660	2523561	2523656	for	Global	3987	45	3	0.537064
1076	Pf3D7_13_v3-2523560-2523760	Pf3D7_13_v3	2523560	2523760	2523561	2523750	for	Global	3926	60	4	0.563007
1077	Pf3D7_13_v3-2545096-2545296	Pf3D7_13_v3	2545096	2545296	2545159	2545249	for	Global	3927	121	8	0.594341
1078	Pf3D7_13_v3-2545196-2545396	Pf3D7_13_v3	2545196	2545396	2545203	2545254	for	Global	3957	65	6	0.523983
1079	Pf3D7_13_v3-2545696-2545896	Pf3D7_13_v3	2545696	2545896	2545698	2545785	for	Global	3634	35	6	0.79229
1080	Pf3D7_13_v3-2548249-2548449	Pf3D7_13_v3	2548249	2548449	2548294	2548295	for	Global	3809	40	1	0.261288
1081	Pf3D7_13_v3-2575477-2575677	Pf3D7_13_v3	2575477	2575677	2575560	2575666	for	Global	3922	46	5	0.64522
1082	Pf3D7_13_v3-2575577-2575777	Pf3D7_13_v3	2575577	2575777	2575635	2575666	for	Global	3842	60	4	0.62693
1083	Pf3D7_13_v3-2591439-2591639	Pf3D7_13_v3	2591439	2591639	2591508	2591638	for	Global	3968	59	3	0.191592
1084	Pf3D7_13_v3-2591539-2591739	Pf3D7_13_v3	2591539	2591739	2591599	2591641	for	Global	3983	55	3	0.18267
1085	Pf3D7_13_v3-2598635-2598835	Pf3D7_13_v3	2598635	2598835	2598653	2598829	for	Global	3676	54	5	0.275122
1086	Pf3D7_13_v3-2601341-2601541	Pf3D7_13_v3	2601341	2601541	2601362	2601525	for	Global	3824	30	5	0.184499
1087	Pf3D7_13_v3-2708130-2708330	Pf3D7_13_v3	2708130	2708330	2708259	2708277	for	Global	3955	36	6	0.432757
1088	Pf3D7_13_v3-2728774-2728974	Pf3D7_13_v3	2728774	2728974	2728780	2728906	for	Global	3930	51	5	0.448202
1089	Pf3D7_13_v3-2733614-2733814	Pf3D7_13_v3	2733614	2733814	2733619	2733813	for	Global	3791	73	5	0.573976
1090	Pf3D7_13_v3-2733714-2733914	Pf3D7_13_v3	2733714	2733914	2733733	2733813	for	Global	3943	62	3	0.327912
1091	Pf3D7_13_v3-2735414-2735614	Pf3D7_13_v3	2735414	2735614	2735486	2735564	for	Global	3952	46	3	0.5422
1092	Pf3D7_13_v3-2737531-2737731	Pf3D7_13_v3	2737531	2737731	2737663	2737720	for	Global	3459	36	3	0.170372
1093	Pf3D7_13_v3-2767153-2767353	Pf3D7_13_v3	2767153	2767353	2767155	2767281	for	Global	3884	51	3	0.35368
1094	Pf3D7_14_v3-41282-41482	Pf3D7_14_v3	41282	41482	41283	41471	for	Global	3636	37	5	0.56107
1095	Pf3D7_14_v3-47493-47693	Pf3D7_14_v3	47493	47693	47516	47687	for	Global	3962	26	5	0.396421
1096	Pf3D7_14_v3-47593-47793	Pf3D7_14_v3	47593	47793	47595	47733	for	Global	3680	30	8	0.512978
1097	Pf3D7_14_v3-82963-83163	Pf3D7_14_v3	82963	83163	83000	83160	for	Global	3658	89	5	0.782699
1098	Pf3D7_14_v3-103770-103970	Pf3D7_14_v3	103770	103970	103776	103806	for	Global	3887	38	2	0.52593
1099	Pf3D7_14_v3-113983-114183	Pf3D7_14_v3	113983	114183	114168	114182	for	Global	3971	53	3	0.53895
1100	Pf3D7_14_v3-114330-114530	Pf3D7_14_v3	114330	114530	114348	114527	for	Global	3981	49	4	0.134131
1101	Pf3D7_14_v3-115030-115230	Pf3D7_14_v3	115030	115230	115143	115195	for	Global	3980	48	5	0.606878
1102	Pf3D7_14_v3-115130-115330	Pf3D7_14_v3	115130	115330	115143	115266	for	Global	3966	65	7	0.672894
1103	Pf3D7_14_v3-120148-120348	Pf3D7_14_v3	120148	120348	120165	120339	for	Global	3949	45	6	0.734922
1104	Pf3D7_14_v3-120248-120448	Pf3D7_14_v3	120248	120448	120268	120339	for	Global	3957	50	5	0.725679
1105	Pf3D7_14_v3-150098-150298	Pf3D7_14_v3	150098	150298	150129	150282	for	Global	3873	30	5	0.68526
1106	Pf3D7_14_v3-161551-161751	Pf3D7_14_v3	161551	161751	161601	161613	for	Global	3965	40	3	0.309743
1107	Pf3D7_14_v3-192251-192451	Pf3D7_14_v3	192251	192451	192420	192451	for	Global	3790	57	11	0.612877
1108	Pf3D7_14_v3-214942-215142	Pf3D7_14_v3	214942	215142	215048	215138	for	Global	3891	52	2	0.46516
1109	Pf3D7_14_v3-237307-237507	Pf3D7_14_v3	237307	237507	237337	237408	for	Global	3795	30	2	0.570375
1110	Pf3D7_14_v3-279631-279831	Pf3D7_14_v3	279631	279831	279665	279790	for	Global	3913	26	4	0.572099
1111	Pf3D7_14_v3-325825-326025	Pf3D7_14_v3	325825	326025	325911	325979	for	Global	3855	46	2	0.508438
1112	Pf3D7_14_v3-336114-336314	Pf3D7_14_v3	336114	336314	336219	336256	for	Global	3870	55	3	0.547474
1113	Pf3D7_14_v3-338453-338653	Pf3D7_14_v3	338453	338653	338476	338574	for	Global	3910	44	3	0.393
1114	Pf3D7_14_v3-338553-338753	Pf3D7_14_v3	338553	338753	338554	338709	for	Global	3714	63	3	0.697849
1115	Pf3D7_14_v3-377723-377923	Pf3D7_14_v3	377723	377923	377818	377869	for	Global	3628	25	2	0.626324
1116	Pf3D7_14_v3-377823-378023	Pf3D7_14_v3	377823	378023	377868	377968	for	Global	3642	33	3	0.613278
1117	Pf3D7_14_v3-407170-407370	Pf3D7_14_v3	407170	407370	407206	407357	for	Global	3902	44	3	0.536133
1118	Pf3D7_14_v3-407270-407470	Pf3D7_14_v3	407270	407470	407354	407444	for	Global	3944	86	9	0.72955
1119	Pf3D7_14_v3-407370-407570	Pf3D7_14_v3	407370	407570	407382	407569	for	Global	3942	76	9	0.690547
1120	Pf3D7_14_v3-420524-420724	Pf3D7_14_v3	420524	420724	420598	420639	for	Global	3940	29	7	0.752252
1121	Pf3D7_14_v3-420624-420824	Pf3D7_14_v3	420624	420824	420624	420639	for	Global	3944	34	6	0.75093
1122	Pf3D7_14_v3-421250-421450	Pf3D7_14_v3	421250	421450	421255	421431	for	Global	4003	19	3	0.661712
1123	Pf3D7_14_v3-421350-421550	Pf3D7_14_v3	421350	421550	421428	421549	for	Global	3805	18	4	0.702179
1124	Pf3D7_14_v3-421450-421650	Pf3D7_14_v3	421450	421650	421459	421552	for	Global	4007	18	3	0.46346
1125	Pf3D7_14_v3-602000-602200	Pf3D7_14_v3	602000	602200	602103	602176	for	Global	3812	30	3	0.301456
1126	Pf3D7_14_v3-620521-620721	Pf3D7_14_v3	620521	620721	620532	620683	for	Global	3848	35	3	0.537657
1127	Pf3D7_14_v3-671904-672104	Pf3D7_14_v3	671904	672104	671947	672097	for	Global	3901	43	4	0.262266
1128	Pf3D7_14_v3-672004-672204	Pf3D7_14_v3	672004	672204	672020	672097	for	Global	3923	44	3	0.257385
1129	Pf3D7_14_v3-721829-722029	Pf3D7_14_v3	721829	722029	721916	721958	for	Global	3873	40	3	0.0837707
1130	Pf3D7_14_v3-739579-739779	Pf3D7_14_v3	739579	739779	739619	739751	for	Global	3977	37	5	0.530278
1131	Pf3D7_14_v3-740798-740998	Pf3D7_14_v3	740798	740998	740982	740992	for	Global	3696	30	3	0.488546
1132	Pf3D7_14_v3-769135-769335	Pf3D7_14_v3	769135	769335	769194	769317	for	Global	3986	33	2	0.102064
1133	Pf3D7_14_v3-771432-771632	Pf3D7_14_v3	771432	771632	771468	771623	for	Global	3950	40	9	0.658927
1134	Pf3D7_14_v3-771532-771732	Pf3D7_14_v3	771532	771732	771540	771623	for	Global	3940	34	8	0.653897
1135	Pf3D7_14_v3-779904-780104	Pf3D7_14_v3	779904	780104	779973	780004	for	Global	3662	108	5	0.195836
1136	Pf3D7_14_v3-812877-813077	Pf3D7_14_v3	812877	813077	812880	812970	for	Global	3638	41	3	0.536821
1137	Pf3D7_14_v3-872517-872717	Pf3D7_14_v3	872517	872717	872597	872715	for	Global	3734	54	3	0.71366
1138	Pf3D7_14_v3-872617-872817	Pf3D7_14_v3	872617	872817	872643	872816	for	Global	3815	56	5	0.71801
1139	Pf3D7_14_v3-872717-872917	Pf3D7_14_v3	872717	872917	872717	872895	for	Global	3892	68	7	0.585168
1140	Pf3D7_14_v3-946033-946233	Pf3D7_14_v3	946033	946233	946038	946190	for	Global	3829	25	4	0.46614
1141	Pf3D7_14_v3-991827-992027	Pf3D7_14_v3	991827	992027	991878	992024	for	Global	3927	48	4	0.20328
1142	Pf3D7_14_v3-1038354-1038554	Pf3D7_14_v3	1038354	1038554	1038376	1038480	for	Global	3900	15	3	0.69995
1143	Pf3D7_14_v3-1159137-1159337	Pf3D7_14_v3	1159137	1159337	1159254	1159319	for	Global	3899	102	7	0.741433
1144	Pf3D7_14_v3-1180403-1180603	Pf3D7_14_v3	1180403	1180603	1180423	1180603	for	Global	3972	42	7	0.322899
1145	Pf3D7_14_v3-1272212-1272412	Pf3D7_14_v3	1272212	1272412	1272218	1272402	for	Global	3935	30	4	0.626402
1146	Pf3D7_14_v3-1332734-1332934	Pf3D7_14_v3	1332734	1332934	1332745	1332890	for	Global	3515	49	2	0.697226
1147	Pf3D7_14_v3-1358186-1358386	Pf3D7_14_v3	1358186	1358386	1358187	1358265	for	Global	3441	28	2	0.184183
1148	Pf3D7_14_v3-1362485-1362685	Pf3D7_14_v3	1362485	1362685	1362505	1362569	for	Global	3896	55	3	0.653663
1149	Pf3D7_14_v3-1396857-1397057	Pf3D7_14_v3	1396857	1397057	1396891	1396930	for	Global	3970	58	3	0.172155
1150	Pf3D7_14_v3-1397057-1397257	Pf3D7_14_v3	1397057	1397257	1397060	1397217	for	Global	3973	37	2	0.193956
1151	Pf3D7_14_v3-1401165-1401365	Pf3D7_14_v3	1401165	1401365	1401179	1401364	for	Global	3722	56	11	0.732601
1152	Pf3D7_14_v3-1479791-1479991	Pf3D7_14_v3	1479791	1479991	1479871	1479886	for	Global	3935	28	2	0.700051
1153	Pf3D7_14_v3-1481794-1481994	Pf3D7_14_v3	1481794	1481994	1481863	1481954	for	Global	4010	34	5	0.696959
1154	Pf3D7_14_v3-1481894-1482094	Pf3D7_14_v3	1481894	1482094	1481939	1482057	for	Global	4008	19	4	0.623808
1155	Pf3D7_14_v3-1489038-1489238	Pf3D7_14_v3	1489038	1489238	1489160	1489164	for	Global	3880	36	2	0.623886
1156	Pf3D7_14_v3-1553162-1553362	Pf3D7_14_v3	1553162	1553362	1553265	1553359	for	Global	3774	44	2	0.48487
1157	Pf3D7_14_v3-1597810-1598010	Pf3D7_14_v3	1597810	1598010	1597864	1597999	for	Global	3706	38	3	0.258589
1158	Pf3D7_14_v3-1610064-1610264	Pf3D7_14_v3	1610064	1610264	1610225	1610233	for	Global	3923	30	2	0.203451
1159	Pf3D7_14_v3-1688222-1688422	Pf3D7_14_v3	1688222	1688422	1688226	1688418	for	Global	3906	53	8	0.3222
1160	Pf3D7_14_v3-1732876-1733076	Pf3D7_14_v3	1732876	1733076	1732955	1733036	for	Global	3981	46	4	0.384384
1161	Pf3D7_14_v3-1733576-1733776	Pf3D7_14_v3	1733576	1733776	1733690	1733774	for	Global	3948	35	3	0.258818
1162	Pf3D7_14_v3-1733676-1733876	Pf3D7_14_v3	1733676	1733876	1733690	1733836	for	Global	3954	50	5	0.290028
1163	Pf3D7_14_v3-1745186-1745386	Pf3D7_14_v3	1745186	1745386	1745219	1745286	for	Global	3908	35	3	0.150353
1164	Pf3D7_14_v3-1770128-1770328	Pf3D7_14_v3	1770128	1770328	1770160	1770317	for	Global	3948	31	4	0.478463
1165	Pf3D7_14_v3-1806816-1807016	Pf3D7_14_v3	1806816	1807016	1806818	1807003	for	Global	3991	34	3	0.182363
1166	Pf3D7_14_v3-1806916-1807116	Pf3D7_14_v3	1806916	1807116	1807002	1807083	for	Global	3982	50	2	0.191403
1167	Pf3D7_14_v3-1817011-1817211	Pf3D7_14_v3	1817011	1817211	1817058	1817169	for	Global	3842	56	5	0.565185
1168	Pf3D7_14_v3-1908739-1908939	Pf3D7_14_v3	1908739	1908939	1908903	1908924	for	Global	3919	52	2	0.259301
1169	Pf3D7_14_v3-1912124-1912324	Pf3D7_14_v3	1912124	1912324	1912187	1912315	for	Global	3955	26	4	0.59949
1170	Pf3D7_14_v3-1915474-1915674	Pf3D7_14_v3	1915474	1915674	1915515	1915522	for	Global	3790	41	2	0.335294
1171	Pf3D7_14_v3-1942089-1942289	Pf3D7_14_v3	1942089	1942289	1942127	1942286	for	Global	3805	41	3	0.394039
1172	Pf3D7_14_v3-1956129-1956329	Pf3D7_14_v3	1956129	1956329	1956201	1956239	for	Global	3944	26	3	0.669321
1173	Pf3D7_14_v3-1971484-1971684	Pf3D7_14_v3	1971484	1971684	1971499	1971659	for	Global	3595	34	7	0.434391
1174	Pf3D7_14_v3-1988996-1989196	Pf3D7_14_v3	1988996	1989196	1989000	1989086	for	Global	3978	45	2	0.502888
1175	Pf3D7_14_v3-1992289-1992489	Pf3D7_14_v3	1992289	1992489	1992293	1992472	for	Global	3773	78	7	0.607143
1176	Pf3D7_14_v3-1992389-1992589	Pf3D7_14_v3	1992389	1992589	1992408	1992481	for	Global	3948	58	7	0.522441
1177	Pf3D7_14_v3-2004303-2004503	Pf3D7_14_v3	2004303	2004503	2004318	2004494	for	Global	3830	44	7	0.743661
1178	Pf3D7_14_v3-2004403-2004603	Pf3D7_14_v3	2004403	2004603	2004480	2004549	for	Global	3924	47	8	0.796254
1179	Pf3D7_14_v3-2004603-2004803	Pf3D7_14_v3	2004603	2004803	2004697	2004802	for	Global	3864	70	11	0.827691
1180	Pf3D7_14_v3-2004703-2004903	Pf3D7_14_v3	2004703	2004903	2004718	2004875	for	Global	3549	72	11	0.831586
1181	Pf3D7_14_v3-2020539-2020739	Pf3D7_14_v3	2020539	2020739	2020659	2020705	for	Global	3978	35	2	0.340655
1182	Pf3D7_14_v3-2020639-2020839	Pf3D7_14_v3	2020639	2020839	2020659	2020795	for	Global	3822	44	3	0.618218
1183	Pf3D7_14_v3-2026099-2026299	Pf3D7_14_v3	2026099	2026299	2026115	2026143	for	Global	3562	39	3	0.236798
1184	Pf3D7_14_v3-2060688-2060888	Pf3D7_14_v3	2060688	2060888	2060717	2060877	for	Global	3896	57	3	0.685146
1185	Pf3D7_14_v3-2061815-2062015	Pf3D7_14_v3	2061815	2062015	2061816	2061951	for	Global	3941	43	2	0.508272
1186	Pf3D7_14_v3-2086127-2086327	Pf3D7_14_v3	2086127	2086327	2086136	2086245	for	Global	3893	39	3	0.135424
1187	Pf3D7_14_v3-2088742-2088942	Pf3D7_14_v3	2088742	2088942	2088748	2088852	for	Global	3614	50	3	0.207256
1188	Pf3D7_14_v3-2096052-2096252	Pf3D7_14_v3	2096052	2096252	2096084	2096147	for	Global	3992	75	3	0.515194
1189	Pf3D7_14_v3-2138642-2138842	Pf3D7_14_v3	2138642	2138842	2138687	2138695	for	Global	3998	16	5	0.709259
1190	Pf3D7_14_v3-2162893-2163093	Pf3D7_14_v3	2162893	2163093	2162947	2162990	for	Global	3957	60	2	0.361317
1191	Pf3D7_14_v3-2245024-2245224	Pf3D7_14_v3	2245024	2245224	2245136	2245138	for	Global	3958	42	2	0.71736
1192	Pf3D7_14_v3-2245124-2245324	Pf3D7_14_v3	2245124	2245324	2245136	2245286	for	Global	3883	31	3	0.716386
1193	Pf3D7_14_v3-2254207-2254407	Pf3D7_14_v3	2254207	2254407	2254260	2254261	for	Global	3210	32	1	0.0518549
1194	Pf3D7_14_v3-2260428-2260628	Pf3D7_14_v3	2260428	2260628	2260428	2260617	for	Global	3823	43	4	0.6908
1195	Pf3D7_14_v3-2263642-2263842	Pf3D7_14_v3	2263642	2263842	2263654	2263783	for	Global	2731	28	4	0.621143
1196	Pf3D7_14_v3-2296683-2296883	Pf3D7_14_v3	2296683	2296883	2296879	2296880	for	Global	3832	57	1	0.337008
1197	Pf3D7_14_v3-2303934-2304134	Pf3D7_14_v3	2303934	2304134	2304058	2304059	for	Global	3988	39	1	0.0580107
1198	Pf3D7_14_v3-2315863-2316063	Pf3D7_14_v3	2315863	2316063	2315976	2316005	for	Global	3881	68	2	0.79621
1199	Pf3D7_14_v3-2321007-2321207	Pf3D7_14_v3	2321007	2321207	2321116	2321197	for	Global	3994	39	3	0.255939
1200	Pf3D7_14_v3-2321107-2321307	Pf3D7_14_v3	2321107	2321307	2321116	2321255	for	Global	3990	45	4	0.304106
1201	Pf3D7_14_v3-2344033-2344233	Pf3D7_14_v3	2344033	2344233	2344054	2344124	for	Global	3583	39	4	0.496189
1202	Pf3D7_14_v3-2355608-2355808	Pf3D7_14_v3	2355608	2355808	2355746	2355803	for	Global	3928	40	3	0.714035
1203	Pf3D7_14_v3-2376905-2377105	Pf3D7_14_v3	2376905	2377105	2376942	2377060	for	Global	3951	69	4	0.49666
1204	Pf3D7_14_v3-2377005-2377205	Pf3D7_14_v3	2377005	2377205	2377029	2377060	for	Global	3914	68	3	0.47893
1205	Pf3D7_14_v3-2385494-2385694	Pf3D7_14_v3	2385494	2385694	2385549	2385678	for	Global	3741	35	3	0.288513
1206	Pf3D7_14_v3-2395396-2395596	Pf3D7_14_v3	2395396	2395596	2395451	2395590	for	Global	3860	32	4	0.395498
1207	Pf3D7_14_v3-2507175-2507375	Pf3D7_14_v3	2507175	2507375	2507192	2507307	for	Global	3959	30	3	0.198967
1208	Pf3D7_14_v3-2528688-2528888	Pf3D7_14_v3	2528688	2528888	2528703	2528725	for	Global	3916	52	3	0.556696
1209	Pf3D7_14_v3-2577931-2578131	Pf3D7_14_v3	2577931	2578131	2577956	2578070	for	Global	3769	31	3	0.233865
1210	Pf3D7_14_v3-2610806-2611006	Pf3D7_14_v3	2610806	2611006	2610898	2610995	for	Global	3964	74	3	0.26173
1211	Pf3D7_14_v3-2614346-2614546	Pf3D7_14_v3	2614346	2614546	2614387	2614543	for	Global	3971	63	5	0.605505
1212	Pf3D7_14_v3-2614446-2614646	Pf3D7_14_v3	2614446	2614646	2614480	2614591	for	Global	3957	53	5	0.590919
1213	Pf3D7_14_v3-2639214-2639414	Pf3D7_14_v3	2639214	2639414	2639221	2639381	for	Global	3913	48	3	0.612257
1214	Pf3D7_14_v3-2672644-2672844	Pf3D7_14_v3	2672644	2672844	2672685	2672686	for	Global	3901	26	1	0.492607
1215	Pf3D7_14_v3-2695789-2695989	Pf3D7_14_v3	2695789	2695989	2695874	2695986	for	Global	3941	32	3	0.622811
1216	Pf3D7_14_v3-2733486-2733686	Pf3D7_14_v3	2733486	2733686	2733493	2733656	for	Global	3800	26	2	0.578703
1217	Pf3D7_14_v3-2747264-2747464	Pf3D7_14_v3	2747264	2747464	2747265	2747447	for	Global	3744	59	5	0.490875
1218	Pf3D7_14_v3-2757806-2758006	Pf3D7_14_v3	2757806	2758006	2757813	2757993	for	Global	3784	51	4	0.680246
1219	Pf3D7_14_v3-2858414-2858614	Pf3D7_14_v3	2858414	2858614	2858414	2858580	for	Global	3689	43	5	0.456196
1220	Pf3D7_14_v3-2858919-2859119	Pf3D7_14_v3	2858919	2859119	2858939	2859114	for	Global	3833	47	5	0.455846
1221	Pf3D7_14_v3-2860961-2861161	Pf3D7_14_v3	2860961	2861161	2860993	2861136	for	Global	3962	53	4	0.278131
1222	Pf3D7_14_v3-2861361-2861561	Pf3D7_14_v3	2861361	2861561	2861398	2861557	for	Global	4005	24	3	0.556374
1223	Pf3D7_14_v3-2929775-2929975	Pf3D7_14_v3	2929775	2929975	2929796	2929857	for	Global	3995	51	6	0.419739
1224	Pf3D7_14_v3-2967730-2967930	Pf3D7_14_v3	2967730	2967930	2967749	2967750	for	Global	3951	22	1	0.17265
1225	Pf3D7_14_v3-2990247-2990447	Pf3D7_14_v3	2990247	2990447	2990290	2990376	for	Global	3947	53	4	0.253048
1226	Pf3D7_14_v3-2990347-2990547	Pf3D7_14_v3	2990347	2990547	2990351	2990376	for	Global	3956	46	3	0.244373
1227	Pf3D7_14_v3-2999272-2999472	Pf3D7_14_v3	2999272	2999472	2999417	2999471	for	Global	3883	58	9	0.673603
1228	Pf3D7_14_v3-3017737-3017937	Pf3D7_14_v3	3017737	3017937	3017748	3017880	for	Global	3685	49	3	0.700171
1229	Pf3D7_14_v3-3090877-3091077	Pf3D7_14_v3	3090877	3091077	3090878	3091012	for	Global	3970	27	3	0.0924512
1230	Pf3D7_14_v3-3091277-3091477	Pf3D7_14_v3	3091277	3091477	3091381	3091437	for	Global	3814	72	2	0.620059
1231	Pf3D7_14_v3-3094587-3094787	Pf3D7_14_v3	3094587	3094787	3094598	3094718	for	Global	3962	29	3	0.719743
1232	Pf3D7_14_v3-3105389-3105589	Pf3D7_14_v3	3105389	3105589	3105499	3105585	for	Global	3622	26	4	0.67924
1233	Pf3D7_14_v3-3120813-3121013	Pf3D7_14_v3	3120813	3121013	3120871	3120925	for	Global	3890	35	7	0.851011
1234	Pf3D7_14_v3-3120913-3121113	Pf3D7_14_v3	3120913	3121113	3120913	3121113	for	Global	3459	160	19	0.961659
1235	Pf3D7_14_v3-3121013-3121213	Pf3D7_14_v3	3121013	3121213	3121033	3121152	for	Global	3872	163	25	0.944849
1236	Pf3D7_14_v3-3121113-3121313	Pf3D7_14_v3	3121113	3121313	3121119	3121296	for	Global	3638	184	22	0.948076
1237	Pf3D7_14_v3-3121213-3121413	Pf3D7_14_v3	3121213	3121413	3121222	3121409	for	Global	3545	147	17	0.924311
1238	Pf3D7_14_v3-3121518-3121718	Pf3D7_14_v3	3121518	3121718	3121521	3121709	for	Global	3706	106	12	0.935556
1239	Pf3D7_14_v3-3121618-3121818	Pf3D7_14_v3	3121618	3121818	3121670	3121804	for	Global	3785	135	15	0.946767
1240	Pf3D7_14_v3-3124410-3124610	Pf3D7_14_v3	3124410	3124610	3124461	3124586	for	Global	3832	29	5	0.679029
1241	Pf3D7_14_v3-3124510-3124710	Pf3D7_14_v3	3124510	3124710	3124510	3124681	for	Global	3748	108	14	0.873739
1242	Pf3D7_14_v3-3124610-3124810	Pf3D7_14_v3	3124610	3124810	3124610	3124805	for	Global	3874	105	14	0.899331
1243	Pf3D7_14_v3-3125321-3125521	Pf3D7_14_v3	3125321	3125521	3125372	3125480	for	Global	3914	31	5	0.724222
1244	Pf3D7_14_v3-3125421-3125621	Pf3D7_14_v3	3125421	3125621	3125453	3125480	for	Global	3927	20	4	0.713246
1245	Pf3D7_14_v3-3125621-3125821	Pf3D7_14_v3	3125621	3125821	3125741	3125774	for	Global	3906	20	6	0.797501
1246	Pf3D7_14_v3-3125721-3125921	Pf3D7_14_v3	3125721	3125921	3125748	3125886	for	Global	3489	44	8	0.877525
1247	Pf3D7_14_v3-3125821-3126021	Pf3D7_14_v3	3125821	3126021	3125869	3126005	for	Global	3750	17	5	0.758343
1248	Pf3D7_14_v3-3126021-3126221	Pf3D7_14_v3	3126021	3126221	3126035	3126219	for	Global	3736	63	14	0.903736
1249	Pf3D7_14_v3-3126121-3126321	Pf3D7_14_v3	3126121	3126321	3126127	3126219	for	Global	3872	30	8	0.866595
1250	Pf3D7_14_v3-3126321-3126521	Pf3D7_14_v3	3126321	3126521	3126331	3126510	for	Global	3703	119	14	0.899806
1251	Pf3D7_14_v3-3126421-3126621	Pf3D7_14_v3	3126421	3126621	3126445	3126605	for	Global	3711	42	9	0.876697
1252	Pf3D7_14_v3-3175494-3175694	Pf3D7_14_v3	3175494	3175694	3175514	3175650	for	Global	3406	61	4	0.217486
1253	Pf3D7_14_v3-3175820-3176020	Pf3D7_14_v3	3175820	3176020	3175919	3175988	for	Global	3713	85	6	0.589201
1254	Pf3D7_14_v3-3179551-3179751	Pf3D7_14_v3	3179551	3179751	3179561	3179687	for	Global	3814	63	6	0.589447
1255	Pf3D7_14_v3-3189467-3189667	Pf3D7_14_v3	3189467	3189667	3189535	3189641	for	Global	3495	28	5	0.800598
1256	Pf3D7_14_v3-3189567-3189767	Pf3D7_14_v3	3189567	3189767	3189633	3189641	for	Global	3907	23	4	0.701923
1257	Pf3D7_14_v3-3193614-3193814	Pf3D7_14_v3	3193614	3193814	3193675	3193804	for	Global	3831	32	12	0.712475
1258	Pf3D7_14_v3-3220452-3220652	Pf3D7_14_v3	3220452	3220652	3220497	3220526	for	Global	3656	45	2	0.111931
1259	Pf3D7_14_v3-3221231-3221431	Pf3D7_14_v3	3221231	3221431	3221248	3221331	for	Global	3908	78	4	0.306723
1260	Pf3D7_14_v3-3222055-3222255	Pf3D7_14_v3	3222055	3222255	3222059	3222202	for	Global	3617	67	8	0.3442
1261	Pf3D7_14_v3-3239256-3239456	Pf3D7_14_v3	3239256	3239456	3239368	3239452	for	Global	3912	109	6	0.310882
1262	Pf3D7_14_v3-3239356-3239556	Pf3D7_14_v3	3239356	3239556	3239368	3239545	for	Global	3888	116	8	0.401341
1263	Pf3D7_01_v3-107677-107877	Pf3D7_01_v3	107677	107877	107740	107877	for	Global	3681	48	7	0.750137
1264	Pf3D7_01_v3-112575-112775	Pf3D7_01_v3	112575	112775	112615	112616	for	Global	4001	45	1	0.0929652
1265	Pf3D7_01_v3-114449-114649	Pf3D7_01_v3	114449	114649	114472	114559	for	Global	3982	18	2	0.642818
1266	Pf3D7_01_v3-114649-114849	Pf3D7_01_v3	114649	114849	114711	114724	for	Global	4007	13	2	0.349192
1267	Pf3D7_01_v3-138778-138978	Pf3D7_01_v3	138778	138978	138813	138966	for	Global	3852	30	4	0.421492
1268	Pf3D7_01_v3-141505-141705	Pf3D7_01_v3	141505	141705	141593	141658	for	Global	3979	33	2	0.226182
1269	Pf3D7_01_v3-149413-149613	Pf3D7_01_v3	149413	149613	149597	149598	for	Global	3958	25	1	0.447728
1270	Pf3D7_01_v3-155167-155367	Pf3D7_01_v3	155167	155367	155280	155303	for	Global	3923	45	2	0.0879828
1271	Pf3D7_01_v3-155267-155467	Pf3D7_01_v3	155267	155467	155280	155460	for	Global	3972	44	4	0.152129
1272	Pf3D7_01_v3-155967-156167	Pf3D7_01_v3	155967	156167	155976	155978	for	Global	3834	29	2	0.264985
1273	Pf3D7_01_v3-165075-165275	Pf3D7_01_v3	165075	165275	165213	165214	for	Global	3818	14	1	0.447737
1274	Pf3D7_01_v3-167228-167428	Pf3D7_01_v3	167228	167428	167311	167382	for	Global	3880	37	3	0.470106
1275	Pf3D7_01_v3-167776-167976	Pf3D7_01_v3	167776	167976	167898	167962	for	Global	3692	42	3	0.578561
1276	Pf3D7_01_v3-181499-181699	Pf3D7_01_v3	181499	181699	181574	181659	for	Global	3796	47	2	0.714539
1277	Pf3D7_01_v3-181599-181799	Pf3D7_01_v3	181599	181799	181658	181781	for	Global	3673	42	2	0.690667
1278	Pf3D7_01_v3-190091-190291	Pf3D7_01_v3	190091	190291	190259	190260	for	Global	3455	29	1	0.600817
1279	Pf3D7_01_v3-193227-193427	Pf3D7_01_v3	193227	193427	193244	193365	for	Global	3925	35	3	0.354738
1280	Pf3D7_01_v3-207576-207776	Pf3D7_01_v3	207576	207776	207644	207774	for	Global	3948	49	5	0.318488
1281	Pf3D7_01_v3-211382-211582	Pf3D7_01_v3	211382	211582	211435	211568	for	Global	4003	31	3	0.311442
1282	Pf3D7_01_v3-230541-230741	Pf3D7_01_v3	230541	230741	230589	230718	for	Global	4000	27	2	0.102048
1283	Pf3D7_01_v3-236577-236777	Pf3D7_01_v3	236577	236777	236646	236709	for	Global	3552	25	2	0.262783
1284	Pf3D7_01_v3-239229-239429	Pf3D7_01_v3	239229	239429	239230	239376	for	Global	3921	45	4	0.234848
1285	Pf3D7_01_v3-261055-261255	Pf3D7_01_v3	261055	261255	261091	261092	for	Global	3978	21	1	0.0928637
1286	Pf3D7_01_v3-263547-263747	Pf3D7_01_v3	263547	263747	263617	263684	for	Global	3840	29	2	0.451972
1287	Pf3D7_01_v3-263647-263847	Pf3D7_01_v3	263647	263847	263683	263751	for	Global	3842	25	2	0.438065
1288	Pf3D7_01_v3-265778-265978	Pf3D7_01_v3	265778	265978	265937	265941	for	Global	3858	19	2	0.273877
1289	Pf3D7_01_v3-267224-267424	Pf3D7_01_v3	267224	267424	267257	267306	for	Global	4017	50	3	0.136943
1290	Pf3D7_01_v3-267624-267824	Pf3D7_01_v3	267624	267824	267776	267794	for	Global	3971	35	3	0.171225
1291	Pf3D7_01_v3-267724-267924	Pf3D7_01_v3	267724	267924	267776	267883	for	Global	3961	61	4	0.340317
1292	Pf3D7_01_v3-283768-283968	Pf3D7_01_v3	283768	283968	283769	283863	for	Global	4002	43	2	0.224113
1293	Pf3D7_01_v3-314774-314974	Pf3D7_01_v3	314774	314974	314880	314881	for	Global	3922	17	1	0.0417765
1294	Pf3D7_01_v3-317753-317953	Pf3D7_01_v3	317753	317953	317902	317942	for	Global	3826	34	2	0.122058
1295	Pf3D7_01_v3-322936-323136	Pf3D7_01_v3	322936	323136	323014	323071	for	Global	3916	53	4	0.123047
1296	Pf3D7_01_v3-330719-330919	Pf3D7_01_v3	330719	330919	330719	330720	for	Global	3929	33	1	0.0641706
1297	Pf3D7_01_v3-330919-331119	Pf3D7_01_v3	330919	331119	330920	330921	for	Global	3978	29	1	0.0631702
1298	Pf3D7_01_v3-339921-340121	Pf3D7_01_v3	339921	340121	340025	340029	for	Global	3902	59	2	0.607307
1299	Pf3D7_01_v3-340021-340221	Pf3D7_01_v3	340021	340221	340022	340029	for	Global	3904	54	3	0.633889
1300	Pf3D7_01_v3-342017-342217	Pf3D7_01_v3	342017	342217	342014	342182	for	Global	3889	38	6	0.677106
1301	Pf3D7_01_v3-343029-343229	Pf3D7_01_v3	343029	343229	343218	343219	for	Global	3904	21	1	0.0341667
1302	Pf3D7_01_v3-343129-343329	Pf3D7_01_v3	343129	343329	343218	343274	for	Global	3706	46	2	0.154904
1303	Pf3D7_01_v3-392692-392892	Pf3D7_01_v3	392692	392892	392761	392877	for	Global	3929	17	2	0.0716098
1304	Pf3D7_01_v3-410571-410771	Pf3D7_01_v3	410571	410771	410641	410655	for	Global	3980	17	2	0.49144
1305	Pf3D7_01_v3-465253-465453	Pf3D7_01_v3	465253	465453	465295	465329	for	Global	3928	11	3	0.513009
1306	Pf3D7_01_v3-486875-487075	Pf3D7_01_v3	486875	487075	486919	487057	for	Global	3837	13	2	0.426747
1307	Pf3D7_01_v3-486975-487175	Pf3D7_01_v3	486975	487175	487056	487131	for	Global	3767	11	2	0.647878
1308	Pf3D7_01_v3-495264-495464	Pf3D7_01_v3	495264	495464	495304	495388	for	Global	3905	25	4	0.585621
1309	Pf3D7_01_v3-501376-501576	Pf3D7_01_v3	501376	501576	501420	501515	for	Global	3747	42	2	0.643245
1310	Pf3D7_01_v3-501972-502172	Pf3D7_01_v3	501972	502172	502030	502141	for	Global	3658	113	3	0.687769
1311	Pf3D7_01_v3-502072-502272	Pf3D7_01_v3	502072	502272	502127	502218	for	Global	3920	75	6	0.53181
1312	Pf3D7_01_v3-509556-509756	Pf3D7_01_v3	509556	509756	509587	509588	for	Global	3695	35	1	0.0849009
1313	Pf3D7_01_v3-512251-512451	Pf3D7_01_v3	512251	512451	512305	512417	for	Global	3911	28	5	0.568982
1314	Pf3D7_01_v3-528446-528646	Pf3D7_01_v3	528446	528646	528579	528619	for	Global	3998	37	3	0.613703
1315	Pf3D7_01_v3-534952-535152	Pf3D7_01_v3	534952	535152	535002	535099	for	Global	3970	38	4	0.561812
1316	Pf3D7_01_v3-535052-535252	Pf3D7_01_v3	535052	535252	535098	535211	for	Global	3949	49	3	0.529169
1317	Pf3D7_01_v3-537116-537316	Pf3D7_01_v3	537116	537316	537146	537267	for	Global	3863	31	3	0.612328
1318	Pf3D7_01_v3-540259-540459	Pf3D7_01_v3	540259	540459	540340	540459	for	Global	3562	28	2	0.500508
1319	Pf3D7_01_v3-540359-540559	Pf3D7_01_v3	540359	540559	540458	540459	for	Global	3569	33	1	0.497714
1320	Pf3D7_01_v3-542856-543056	Pf3D7_01_v3	542856	543056	542874	542974	for	Global	3932	25	2	0.102021
1321	Pf3D7_02_v3-136816-137016	Pf3D7_02_v3	136816	137016	137007	137008	for	Global	3849	13	1	0.223444
1322	Pf3D7_02_v3-136916-137116	Pf3D7_02_v3	136916	137116	137007	137088	for	Global	3821	26	2	0.239773
1323	Pf3D7_02_v3-152812-153012	Pf3D7_02_v3	152812	153012	152851	153007	for	Global	3892	51	3	0.429899
1324	Pf3D7_02_v3-196005-196205	Pf3D7_02_v3	196005	196205	196006	196007	for	Global	3949	46	1	0.0797194
1325	Pf3D7_02_v3-198716-198916	Pf3D7_02_v3	198716	198916	198775	198899	for	Global	3955	34	5	0.370619
1326	Pf3D7_02_v3-198816-199016	Pf3D7_02_v3	198816	199016	198838	198899	for	Global	3978	29	3	0.224
1327	Pf3D7_02_v3-199216-199416	Pf3D7_02_v3	199216	199416	199251	199406	for	Global	3924	27	2	0.537674
1328	Pf3D7_02_v3-200458-200658	Pf3D7_02_v3	200458	200658	200551	200552	for	Global	3819	31	1	0.305674
1329	Pf3D7_02_v3-200858-201058	Pf3D7_02_v3	200858	201058	200871	201056	for	Global	3558	34	3	0.298296
1330	Pf3D7_02_v3-210704-210904	Pf3D7_02_v3	210704	210904	210785	210786	for	Global	3884	26	1	0.0333714
1331	Pf3D7_02_v3-211840-212040	Pf3D7_02_v3	211840	212040	211924	211925	for	Global	3982	28	1	0.0570738
1332	Pf3D7_02_v3-216648-216848	Pf3D7_02_v3	216648	216848	216842	216848	for	Global	3573	21	4	0.378935
1333	Pf3D7_02_v3-224570-224770	Pf3D7_02_v3	224570	224770	224680	224705	for	Global	3972	17	2	0.207725
1334	Pf3D7_02_v3-272457-272657	Pf3D7_02_v3	272457	272657	272600	272601	for	Global	4020	23	1	0.101968
1335	Pf3D7_02_v3-275546-275746	Pf3D7_02_v3	275546	275746	275581	275724	for	Global	3828	13	2	0.0948869
1336	Pf3D7_02_v3-275952-276152	Pf3D7_02_v3	275952	276152	276023	276069	for	Global	3885	28	3	0.388138
1337	Pf3D7_02_v3-281975-282175	Pf3D7_02_v3	281975	282175	282069	282070	for	Global	3930	33	1	0.391271
1338	Pf3D7_02_v3-290668-290868	Pf3D7_02_v3	290668	290868	290672	290756	for	Global	3952	23	3	0.51311
1339	Pf3D7_02_v3-291768-291968	Pf3D7_02_v3	291768	291968	291830	291894	for	Global	3972	26	5	0.492534
1340	Pf3D7_02_v3-291968-292168	Pf3D7_02_v3	291968	292168	291978	292095	for	Global	3925	22	5	0.591488
1341	Pf3D7_02_v3-296902-297102	Pf3D7_02_v3	296902	297102	296932	297073	for	Global	3913	34	5	0.508182
1342	Pf3D7_02_v3-297002-297202	Pf3D7_02_v3	297002	297202	297020	297139	for	Global	3922	38	6	0.541916
1343	Pf3D7_02_v3-305912-306112	Pf3D7_02_v3	305912	306112	306057	306089	for	Global	3935	30	2	0.536675
1344	Pf3D7_02_v3-311452-311652	Pf3D7_02_v3	311452	311652	311474	311475	for	Global	3919	13	1	0.276804
1345	Pf3D7_02_v3-311552-311752	Pf3D7_02_v3	311552	311752	311728	311729	for	Global	3958	18	1	0.245159
1346	Pf3D7_02_v3-311876-312076	Pf3D7_02_v3	311876	312076	311880	311914	for	Global	3541	25	4	0.218237
1347	Pf3D7_02_v3-319547-319747	Pf3D7_02_v3	319547	319747	319665	319703	for	Global	3910	20	3	0.603146
1348	Pf3D7_02_v3-322714-322914	Pf3D7_02_v3	322714	322914	322745	322863	for	Global	3816	36	4	0.235328
1349	Pf3D7_02_v3-340716-340916	Pf3D7_02_v3	340716	340916	340754	340844	for	Global	3949	43	2	0.359859
1350	Pf3D7_02_v3-340816-341016	Pf3D7_02_v3	340816	341016	340843	340844	for	Global	3940	41	1	0.342614
1351	Pf3D7_02_v3-347235-347435	Pf3D7_02_v3	347235	347435	347257	347324	for	Global	3958	46	4	0.119562
1352	Pf3D7_02_v3-362549-362749	Pf3D7_02_v3	362549	362749	362598	362696	for	Global	3931	19	3	0.373554
1353	Pf3D7_02_v3-363749-363949	Pf3D7_02_v3	363749	363949	363899	363900	for	Global	4024	58	1	0.0479172
1354	Pf3D7_02_v3-372586-372786	Pf3D7_02_v3	372586	372786	372605	372738	for	Global	3860	27	2	0.404561
1355	Pf3D7_02_v3-373486-373686	Pf3D7_02_v3	373486	373686	373563	373683	for	Global	3961	27	2	0.634752
1356	Pf3D7_02_v3-374086-374286	Pf3D7_02_v3	374086	374286	374184	374197	for	Global	3979	22	2	0.518062
1357	Pf3D7_02_v3-378686-378886	Pf3D7_02_v3	378686	378886	378710	378762	for	Global	3976	21	2	0.296215
1358	Pf3D7_02_v3-392565-392765	Pf3D7_02_v3	392565	392765	392588	392702	for	Global	3872	35	2	0.108326
1359	Pf3D7_02_v3-392930-393130	Pf3D7_02_v3	392930	393130	392970	393130	for	Global	3676	31	4	0.226132
1360	Pf3D7_02_v3-414250-414450	Pf3D7_02_v3	414250	414450	414295	414439	for	Global	4006	29	3	0.460934
1361	Pf3D7_02_v3-414550-414750	Pf3D7_02_v3	414550	414750	414615	414669	for	Global	3993	31	2	0.446455
1362	Pf3D7_02_v3-438571-438771	Pf3D7_02_v3	438571	438771	438688	438713	for	Global	3877	25	3	0.614336
1363	Pf3D7_02_v3-447077-447277	Pf3D7_02_v3	447077	447277	447130	447131	for	Global	3762	40	1	0.282318
1364	Pf3D7_02_v3-488618-488818	Pf3D7_02_v3	488618	488818	488705	488785	for	Global	3969	38	2	0.0652608
1365	Pf3D7_02_v3-501267-501467	Pf3D7_02_v3	501267	501467	501281	501415	for	Global	3787	33	2	0.50591
1366	Pf3D7_02_v3-501831-502031	Pf3D7_02_v3	501831	502031	501971	502004	for	Global	3712	13	2	0.507304
1367	Pf3D7_02_v3-501931-502131	Pf3D7_02_v3	501931	502131	501971	502040	for	Global	3749	14	3	0.51635
1368	Pf3D7_02_v3-519393-519593	Pf3D7_02_v3	519393	519593	519452	519493	for	Global	3885	30	5	0.602415
1369	Pf3D7_02_v3-525516-525716	Pf3D7_02_v3	525516	525716	525546	525547	for	Global	3973	26	1	0.16115
1370	Pf3D7_02_v3-529930-530130	Pf3D7_02_v3	529930	530130	530004	530045	for	Global	3931	19	2	0.128272
1371	Pf3D7_02_v3-546468-546668	Pf3D7_02_v3	546468	546668	546510	546603	for	Global	3541	22	2	0.471307
1372	Pf3D7_02_v3-550837-551037	Pf3D7_02_v3	550837	551037	550935	551024	for	Global	3958	22	2	0.112785
1373	Pf3D7_02_v3-550937-551137	Pf3D7_02_v3	550937	551137	551023	551024	for	Global	3988	31	1	0.108736
1374	Pf3D7_02_v3-551837-552037	Pf3D7_02_v3	551837	552037	551940	552038	for	Global	3941	34	4	0.470661
1375	Pf3D7_02_v3-551937-552137	Pf3D7_02_v3	551937	552137	551940	551941	for	Global	3955	47	1	0.478283
1376	Pf3D7_02_v3-553137-553337	Pf3D7_02_v3	553137	553337	553286	553326	for	Global	3943	39	2	0.0922234
1377	Pf3D7_02_v3-560004-560204	Pf3D7_02_v3	560004	560204	560032	560157	for	Global	3973	26	3	0.117181
1378	Pf3D7_02_v3-569438-569638	Pf3D7_02_v3	569438	569638	569447	569614	for	Global	3880	36	3	0.349827
1379	Pf3D7_02_v3-569538-569738	Pf3D7_02_v3	569538	569738	569612	569613	for	Global	3956	43	1	0.337193
1380	Pf3D7_02_v3-596060-596260	Pf3D7_02_v3	596060	596260	596077	596218	for	Global	3947	32	3	0.279512
1381	Pf3D7_02_v3-598375-598575	Pf3D7_02_v3	598375	598575	598453	598529	for	Global	3945	45	2	0.518987
1382	Pf3D7_02_v3-617568-617768	Pf3D7_02_v3	617568	617768	617599	617743	for	Global	3987	22	2	0.51602
1383	Pf3D7_02_v3-629958-630158	Pf3D7_02_v3	629958	630158	629995	630150	for	Global	3923	16	5	0.602666
1384	Pf3D7_02_v3-630458-630658	Pf3D7_02_v3	630458	630658	630544	630608	for	Global	4002	14	2	0.362469
1385	Pf3D7_02_v3-631058-631258	Pf3D7_02_v3	631058	631258	631084	631190	for	Global	3831	20	3	0.186879
1386	Pf3D7_02_v3-667812-668012	Pf3D7_02_v3	667812	668012	667813	667998	for	Global	3946	44	5	0.147714
1387	Pf3D7_02_v3-670478-670678	Pf3D7_02_v3	670478	670678	670485	670576	for	Global	3828	79	4	0.494422
1388	Pf3D7_02_v3-682350-682550	Pf3D7_02_v3	682350	682550	682428	682485	for	Global	3924	70	2	0.451247
1389	Pf3D7_02_v3-687286-687486	Pf3D7_02_v3	687286	687486	687322	687323	for	Global	4013	36	1	0.0409066
1390	Pf3D7_02_v3-691680-691880	Pf3D7_02_v3	691680	691880	691776	691777	for	Global	3900	34	1	0.0674955
1391	Pf3D7_02_v3-694289-694489	Pf3D7_02_v3	694289	694489	694306	694385	for	Global	3914	26	2	0.451853
1392	Pf3D7_02_v3-695444-695644	Pf3D7_02_v3	695444	695644	695451	695452	for	Global	3983	21	1	0.0829896
1393	Pf3D7_02_v3-712513-712713	Pf3D7_02_v3	712513	712713	712521	712561	for	Global	3987	50	2	0.0988359
1394	Pf3D7_02_v3-736129-736329	Pf3D7_02_v3	736129	736329	736144	736145	for	Global	3972	31	1	0.502414
1395	Pf3D7_02_v3-736529-736729	Pf3D7_02_v3	736529	736729	736539	736729	for	Global	3948	36	3	0.499507
1396	Pf3D7_02_v3-760698-760898	Pf3D7_02_v3	760698	760898	760727	760792	for	Global	3833	40	3	0.511159
1397	Pf3D7_02_v3-769264-769464	Pf3D7_02_v3	769264	769464	769304	769457	for	Global	3833	44	3	0.113428
1398	Pf3D7_02_v3-769364-769564	Pf3D7_02_v3	769364	769564	769456	769519	for	Global	3664	24	2	0.167631
1399	Pf3D7_02_v3-770329-770529	Pf3D7_02_v3	770329	770529	770398	770399	for	Global	3826	28	1	0.0567516
1400	Pf3D7_02_v3-781498-781698	Pf3D7_02_v3	781498	781698	781677	781678	for	Global	3989	33	1	0.149974
1401	Pf3D7_02_v3-783685-783885	Pf3D7_02_v3	783685	783885	783717	783869	for	Global	3667	14	2	0.513521
1402	Pf3D7_02_v3-796746-796946	Pf3D7_02_v3	796746	796946	796851	796942	for	Global	3534	21	2	0.275087
1403	Pf3D7_02_v3-798977-799177	Pf3D7_02_v3	798977	799177	799042	799058	for	Global	3890	46	3	0.637541
1404	Pf3D7_02_v3-800477-800677	Pf3D7_02_v3	800477	800677	800554	800651	for	Global	3970	23	2	0.124848
1405	Pf3D7_02_v3-805048-805248	Pf3D7_02_v3	805048	805248	805089	805218	for	Global	3898	24	3	0.0793283
1406	Pf3D7_02_v3-805648-805848	Pf3D7_02_v3	805648	805848	805831	805840	for	Global	3921	26	3	0.520654
1407	Pf3D7_02_v3-814246-814446	Pf3D7_02_v3	814246	814446	814248	814329	for	Global	3531	22	5	0.310883
1408	Pf3D7_02_v3-827501-827701	Pf3D7_02_v3	827501	827701	827631	827632	for	Global	3647	31	1	0.0491378
1409	Pf3D7_02_v3-827601-827801	Pf3D7_02_v3	827601	827801	827631	827744	for	Global	3688	16	2	0.0456384
1410	Pf3D7_02_v3-832773-832973	Pf3D7_02_v3	832773	832973	832849	832909	for	Global	3388	31	2	0.172331
1411	Pf3D7_02_v3-834199-834399	Pf3D7_02_v3	834199	834399	834204	834387	for	Global	3888	37	6	0.211061
1412	Pf3D7_02_v3-834299-834499	Pf3D7_02_v3	834299	834499	834359	834457	for	Global	3933	45	6	0.22165
1413	Pf3D7_02_v3-843857-844057	Pf3D7_02_v3	843857	844057	843922	843959	for	Global	3890	28	2	0.545748
1414	Pf3D7_02_v3-847399-847599	Pf3D7_02_v3	847399	847599	847459	847555	for	Global	3221	16	2	0.47089
1415	Pf3D7_02_v3-849878-850078	Pf3D7_02_v3	849878	850078	849897	850056	for	Global	3665	30	4	0.493697
1416	Pf3D7_03_v3-74639-74839	Pf3D7_03_v3	74639	74839	74649	74730	for	Global	3506	31	3	0.0784185
1417	Pf3D7_03_v3-77269-77469	Pf3D7_03_v3	77269	77469	77294	77459	for	Global	3885	40	4	0.349838
1418	Pf3D7_03_v3-79509-79709	Pf3D7_03_v3	79509	79709	79611	79612	for	Global	3995	21	1	0.105745
1419	Pf3D7_03_v3-85426-85626	Pf3D7_03_v3	85426	85626	85426	85618	for	Global	3883	30	3	0.278583
1420	Pf3D7_03_v3-87667-87867	Pf3D7_03_v3	87667	87867	87669	87694	for	Global	3508	53	2	0.675875
1421	Pf3D7_03_v3-91255-91455	Pf3D7_03_v3	91255	91455	91255	91339	for	Global	3952	26	2	0.361765
1422	Pf3D7_03_v3-96810-97010	Pf3D7_03_v3	96810	97010	96818	96841	for	Global	3995	22	2	0.296659
1423	Pf3D7_03_v3-109522-109722	Pf3D7_03_v3	109522	109722	109608	109722	for	Global	3900	25	3	0.192425
1424	Pf3D7_03_v3-109622-109822	Pf3D7_03_v3	109622	109822	109679	109722	for	Global	3888	30	2	0.191599
1425	Pf3D7_03_v3-111043-111243	Pf3D7_03_v3	111043	111243	111043	111113	for	Global	3726	30	3	0.081393
1426	Pf3D7_03_v3-111443-111643	Pf3D7_03_v3	111443	111643	111541	111542	for	Global	3663	34	1	0.0841059
1427	Pf3D7_03_v3-115010-115210	Pf3D7_03_v3	115010	115210	115032	115080	for	Global	3922	29	4	0.270684
1428	Pf3D7_03_v3-117655-117855	Pf3D7_03_v3	117655	117855	117729	117785	for	Global	3978	25	3	0.328613
1429	Pf3D7_03_v3-117855-118055	Pf3D7_03_v3	117855	118055	117865	118001	for	Global	3927	25	2	0.438532
1430	Pf3D7_03_v3-118055-118255	Pf3D7_03_v3	118055	118255	118066	118184	for	Global	3825	43	7	0.656446
1431	Pf3D7_03_v3-118924-119124	Pf3D7_03_v3	118924	119124	118941	118956	for	Global	3775	25	2	0.546233
1432	Pf3D7_03_v3-141655-141855	Pf3D7_03_v3	141655	141855	141688	141798	for	Global	3798	18	3	0.424156
1433	Pf3D7_03_v3-141955-142155	Pf3D7_03_v3	141955	142155	141965	142126	for	Global	3918	31	5	0.619459
1434	Pf3D7_03_v3-142155-142355	Pf3D7_03_v3	142155	142355	142162	142239	for	Global	3923	16	3	0.641544
1435	Pf3D7_03_v3-143055-143255	Pf3D7_03_v3	143055	143255	143070	143196	for	Global	3772	19	3	0.404874
1436	Pf3D7_03_v3-148845-149045	Pf3D7_03_v3	148845	149045	148876	148985	for	Global	3924	30	4	0.233356
1437	Pf3D7_03_v3-163018-163218	Pf3D7_03_v3	163018	163218	163038	163182	for	Global	3963	24	2	0.0773412
1438	Pf3D7_03_v3-163728-163928	Pf3D7_03_v3	163728	163928	163766	163913	for	Global	3936	38	3	0.477153
1439	Pf3D7_03_v3-176603-176803	Pf3D7_03_v3	176603	176803	176717	176732	for	Global	3505	39	2	0.186313
1440	Pf3D7_03_v3-179318-179518	Pf3D7_03_v3	179318	179518	179363	179364	for	Global	3965	30	1	0.436216
1441	Pf3D7_03_v3-184505-184705	Pf3D7_03_v3	184505	184705	184537	184683	for	Global	3708	26	3	0.471438
1442	Pf3D7_03_v3-194633-194833	Pf3D7_03_v3	194633	194833	194738	194769	for	Global	3812	15	2	0.064651
1443	Pf3D7_03_v3-198808-199008	Pf3D7_03_v3	198808	199008	199002	199003	for	Global	3997	31	1	0.0552473
1444	Pf3D7_03_v3-205736-205936	Pf3D7_03_v3	205736	205936	205748	205816	for	Global	3915	25	2	0.184875
1445	Pf3D7_03_v3-215649-215849	Pf3D7_03_v3	215649	215849	215682	215683	for	Global	4013	43	1	0.129302
1446	Pf3D7_03_v3-224505-224705	Pf3D7_03_v3	224505	224705	224582	224678	for	Global	3955	35	3	0.515558
1447	Pf3D7_03_v3-227346-227546	Pf3D7_03_v3	227346	227546	227367	227368	for	Global	3889	24	1	0.0844344
1448	Pf3D7_03_v3-244698-244898	Pf3D7_03_v3	244698	244898	244712	244887	for	Global	4004	37	5	0.139943
1449	Pf3D7_03_v3-245898-246098	Pf3D7_03_v3	245898	246098	246031	246059	for	Global	4008	52	2	0.164219
1450	Pf3D7_03_v3-245998-246198	Pf3D7_03_v3	245998	246198	246031	246113	for	Global	4016	65	3	0.215723
1451	Pf3D7_03_v3-254232-254432	Pf3D7_03_v3	254232	254432	254237	254351	for	Global	3937	66	5	0.443092
1452	Pf3D7_03_v3-265392-265592	Pf3D7_03_v3	265392	265592	265492	265493	for	Global	3953	34	1	0.110941
1453	Pf3D7_03_v3-266658-266858	Pf3D7_03_v3	266658	266858	266717	266726	for	Global	3989	43	2	0.149538
1454	Pf3D7_03_v3-277250-277450	Pf3D7_03_v3	277250	277450	277368	277449	for	Global	3955	38	3	0.108023
1455	Pf3D7_03_v3-279335-279535	Pf3D7_03_v3	279335	279535	279344	279345	for	Global	3926	18	1	0.087493
1456	Pf3D7_03_v3-284545-284745	Pf3D7_03_v3	284545	284745	284612	284613	for	Global	3978	29	1	0.0694877
1457	Pf3D7_03_v3-290495-290695	Pf3D7_03_v3	290495	290695	290532	290609	for	Global	3916	44	2	0.152572
1458	Pf3D7_03_v3-299046-299246	Pf3D7_03_v3	299046	299246	299181	299182	for	Global	4013	16	1	0.0328319
1459	Pf3D7_03_v3-307388-307588	Pf3D7_03_v3	307388	307588	307400	307540	for	Global	3963	19	2	0.13486
1460	Pf3D7_03_v3-326484-326684	Pf3D7_03_v3	326484	326684	326615	326651	for	Global	3975	60	4	0.350876
1461	Pf3D7_03_v3-326984-327184	Pf3D7_03_v3	326984	327184	327077	327090	for	Global	3929	23	2	0.517958
1462	Pf3D7_03_v3-337193-337393	Pf3D7_03_v3	337193	337393	337297	337298	for	Global	3815	26	1	0.0605658
1463	Pf3D7_03_v3-342649-342849	Pf3D7_03_v3	342649	342849	342729	342833	for	Global	3958	44	6	0.446031
1464	Pf3D7_03_v3-342749-342949	Pf3D7_03_v3	342749	342949	342758	342833	for	Global	3945	52	5	0.445373
1465	Pf3D7_03_v3-349333-349533	Pf3D7_03_v3	349333	349533	349451	349500	for	Global	3951	41	2	0.464924
1466	Pf3D7_03_v3-353534-353734	Pf3D7_03_v3	353534	353734	353542	353624	for	Global	3944	31	4	0.293755
1467	Pf3D7_03_v3-354479-354679	Pf3D7_03_v3	354479	354679	354501	354592	for	Global	3969	30	3	0.192696
1468	Pf3D7_03_v3-357866-358066	Pf3D7_03_v3	357866	358066	357946	357960	for	Global	3965	14	2	0.265479
1469	Pf3D7_03_v3-360166-360366	Pf3D7_03_v3	360166	360366	360210	360330	for	Global	3975	30	3	0.205097
1470	Pf3D7_03_v3-361180-361380	Pf3D7_03_v3	361180	361380	361194	361368	for	Global	3929	34	4	0.516684
1471	Pf3D7_03_v3-362754-362954	Pf3D7_03_v3	362754	362954	362818	362939	for	Global	3974	19	4	0.507574
1472	Pf3D7_03_v3-376659-376859	Pf3D7_03_v3	376659	376859	376707	376708	for	Global	3988	38	1	0.188675
1473	Pf3D7_03_v3-381734-381934	Pf3D7_03_v3	381734	381934	381763	381848	for	Global	3957	39	2	0.156579
1474	Pf3D7_03_v3-393013-393213	Pf3D7_03_v3	393013	393213	393035	393036	for	Global	3927	41	1	0.257354
1475	Pf3D7_03_v3-414892-415092	Pf3D7_03_v3	414892	415092	414966	415007	for	Global	3966	38	3	0.528369
1476	Pf3D7_03_v3-433301-433501	Pf3D7_03_v3	433301	433501	433472	433492	for	Global	3972	25	2	0.253332
1477	Pf3D7_03_v3-443953-444153	Pf3D7_03_v3	443953	444153	444070	444071	for	Global	4008	20	1	0.0591439
1478	Pf3D7_03_v3-445153-445353	Pf3D7_03_v3	445153	445353	445275	445276	for	Global	3976	16	1	0.0645391
1479	Pf3D7_03_v3-458228-458428	Pf3D7_03_v3	458228	458428	458255	458417	for	Global	3952	51	3	0.219832
1480	Pf3D7_03_v3-458328-458528	Pf3D7_03_v3	458328	458528	458346	458417	for	Global	3949	48	3	0.218634
1481	Pf3D7_03_v3-469776-469976	Pf3D7_03_v3	469776	469976	469806	469962	for	Global	3852	19	4	0.635852
1482	Pf3D7_03_v3-469876-470076	Pf3D7_03_v3	469876	470076	469881	469962	for	Global	3755	15	3	0.627588
1483	Pf3D7_03_v3-490871-491071	Pf3D7_03_v3	490871	491071	490878	491071	for	Global	3936	45	3	0.12161
1484	Pf3D7_03_v3-490971-491171	Pf3D7_03_v3	490971	491171	490989	491071	for	Global	3955	34	2	0.10277
1485	Pf3D7_03_v3-500733-500933	Pf3D7_03_v3	500733	500933	500854	500855	for	Global	3988	34	1	0.289215
1486	Pf3D7_03_v3-501833-502033	Pf3D7_03_v3	501833	502033	501862	501876	for	Global	3852	17	2	0.644406
1487	Pf3D7_03_v3-507969-508169	Pf3D7_03_v3	507969	508169	508150	508159	for	Global	4007	41	3	0.39269
1488	Pf3D7_03_v3-515347-515547	Pf3D7_03_v3	515347	515547	515445	515479	for	Global	3975	32	2	0.467632
1489	Pf3D7_03_v3-516822-517022	Pf3D7_03_v3	516822	517022	516845	516956	for	Global	3799	31	4	0.090472
1490	Pf3D7_03_v3-529952-530152	Pf3D7_03_v3	529952	530152	530115	530116	for	Global	3987	41	1	0.147995
1491	Pf3D7_03_v3-532585-532785	Pf3D7_03_v3	532585	532785	532729	532778	for	Global	3407	28	3	0.115492
1492	Pf3D7_03_v3-550520-550720	Pf3D7_03_v3	550520	550720	550520	550544	for	Global	3838	22	4	0.557716
1493	Pf3D7_03_v3-552497-552697	Pf3D7_03_v3	552497	552697	552508	552667	for	Global	3864	44	5	0.362471
1494	Pf3D7_03_v3-562375-562575	Pf3D7_03_v3	562375	562575	562560	562561	for	Global	3739	26	1	0.372885
1495	Pf3D7_03_v3-604851-605051	Pf3D7_03_v3	604851	605051	604975	604979	for	Global	3872	34	2	0.16664
1496	Pf3D7_03_v3-619499-619699	Pf3D7_03_v3	619499	619699	619509	619609	for	Global	4001	18	2	0.512202
1497	Pf3D7_03_v3-619599-619799	Pf3D7_03_v3	619599	619799	619608	619779	for	Global	4005	15	2	0.518883
1498	Pf3D7_03_v3-620199-620399	Pf3D7_03_v3	620199	620399	620248	620377	for	Global	3980	23	4	0.485681
1499	Pf3D7_03_v3-622399-622599	Pf3D7_03_v3	622399	622599	622588	622589	for	Global	3928	28	1	0.427874
1500	Pf3D7_03_v3-635660-635860	Pf3D7_03_v3	635660	635860	635758	635846	for	Global	3953	35	3	0.342514
1501	Pf3D7_03_v3-639570-639770	Pf3D7_03_v3	639570	639770	639747	639748	for	Global	3990	24	1	0.0430854
1502	Pf3D7_03_v3-654073-654273	Pf3D7_03_v3	654073	654273	654094	654121	for	Global	3968	29	2	0.663209
1503	Pf3D7_03_v3-655176-655376	Pf3D7_03_v3	655176	655376	655215	655216	for	Global	3869	33	1	0.386403
1504	Pf3D7_03_v3-659489-659689	Pf3D7_03_v3	659489	659689	659608	659682	for	Global	3436	26	2	0.0708367
1505	Pf3D7_03_v3-664551-664751	Pf3D7_03_v3	664551	664751	664631	664737	for	Global	4010	39	3	0.171369
1506	Pf3D7_03_v3-674416-674616	Pf3D7_03_v3	674416	674616	674421	674515	for	Global	3763	18	2	0.15738
1507	Pf3D7_03_v3-674516-674716	Pf3D7_03_v3	674516	674716	674660	674673	for	Global	3809	15	2	0.0896832
1508	Pf3D7_03_v3-681074-681274	Pf3D7_03_v3	681074	681274	681119	681124	for	Global	3813	15	2	0.0459375
1509	Pf3D7_03_v3-688036-688236	Pf3D7_03_v3	688036	688236	688048	688221	for	Global	3838	19	3	0.435558
1510	Pf3D7_03_v3-701778-701978	Pf3D7_03_v3	701778	701978	701791	701956	for	Global	3946	42	4	0.526986
1511	Pf3D7_03_v3-707793-707993	Pf3D7_03_v3	707793	707993	707842	707876	for	Global	3755	35	2	0.425104
1512	Pf3D7_03_v3-708443-708643	Pf3D7_03_v3	708443	708643	708551	708565	for	Global	3856	19	2	0.268545
1513	Pf3D7_03_v3-709443-709643	Pf3D7_03_v3	709443	709643	709577	709578	for	Global	3935	38	1	0.0446994
1514	Pf3D7_03_v3-730674-730874	Pf3D7_03_v3	730674	730874	730764	730817	for	Global	3986	43	2	0.0914975
1515	Pf3D7_03_v3-742626-742826	Pf3D7_03_v3	742626	742826	742685	742806	for	Global	3968	35	2	0.0816125
1516	Pf3D7_03_v3-749520-749720	Pf3D7_03_v3	749520	749720	749573	749616	for	Global	4018	15	2	0.339401
1517	Pf3D7_03_v3-750320-750520	Pf3D7_03_v3	750320	750520	750348	750490	for	Global	3870	36	3	0.461101
1518	Pf3D7_03_v3-756797-756997	Pf3D7_03_v3	756797	756997	756862	756980	for	Global	3978	26	3	0.184956
1519	Pf3D7_03_v3-758594-758794	Pf3D7_03_v3	758594	758794	758608	758680	for	Global	3891	26	4	0.123644
1520	Pf3D7_03_v3-777413-777613	Pf3D7_03_v3	777413	777613	777464	777571	for	Global	3996	31	3	0.0913254
1521	Pf3D7_03_v3-788560-788760	Pf3D7_03_v3	788560	788760	788637	788667	for	Global	3962	39	4	0.554904
1522	Pf3D7_03_v3-811877-812077	Pf3D7_03_v3	811877	812077	812007	812016	for	Global	4024	21	2	0.465162
1523	Pf3D7_03_v3-827777-827977	Pf3D7_03_v3	827777	827977	827872	827918	for	Global	3983	47	4	0.483457
1524	Pf3D7_03_v3-827877-828077	Pf3D7_03_v3	827877	828077	827899	828069	for	Global	3954	42	4	0.476678
1525	Pf3D7_03_v3-829323-829523	Pf3D7_03_v3	829323	829523	829387	829388	for	Global	3999	49	1	0.226306
1526	Pf3D7_03_v3-831229-831429	Pf3D7_03_v3	831229	831429	831267	831341	for	Global	3904	33	3	0.456266
1527	Pf3D7_03_v3-832029-832229	Pf3D7_03_v3	832029	832229	832073	832207	for	Global	3834	23	3	0.124983
1528	Pf3D7_03_v3-848377-848577	Pf3D7_03_v3	848377	848577	848442	848530	for	Global	3937	38	5	0.62642
1529	Pf3D7_03_v3-848477-848677	Pf3D7_03_v3	848477	848677	848484	848590	for	Global	3973	37	6	0.697822
1530	Pf3D7_03_v3-849477-849677	Pf3D7_03_v3	849477	849677	849666	849670	for	Global	4004	28	2	0.120628
1531	Pf3D7_03_v3-849577-849777	Pf3D7_03_v3	849577	849777	849666	849691	for	Global	3999	43	4	0.298968
1532	Pf3D7_03_v3-850877-851077	Pf3D7_03_v3	850877	851077	850975	851050	for	Global	4017	24	3	0.636622
1533	Pf3D7_03_v3-855377-855577	Pf3D7_03_v3	855377	855577	855487	855564	for	Global	4003	22	3	0.433078
1534	Pf3D7_03_v3-881530-881730	Pf3D7_03_v3	881530	881730	881532	881635	for	Global	3921	28	2	0.123571
1535	Pf3D7_03_v3-889163-889363	Pf3D7_03_v3	889163	889363	889184	889363	for	Global	3404	33	4	0.247678
1536	Pf3D7_03_v3-890713-890913	Pf3D7_03_v3	890713	890913	890777	890868	for	Global	3839	37	6	0.623947
1537	Pf3D7_03_v3-890813-891013	Pf3D7_03_v3	890813	891013	890845	890868	for	Global	3859	32	4	0.557934
1538	Pf3D7_03_v3-891613-891813	Pf3D7_03_v3	891613	891813	891678	891764	for	Global	3851	54	3	0.709181
1539	Pf3D7_03_v3-895369-895569	Pf3D7_03_v3	895369	895569	895497	895560	for	Global	3954	21	2	0.141725
1540	Pf3D7_03_v3-901472-901672	Pf3D7_03_v3	901472	901672	901629	901630	for	Global	4008	21	1	0.15369
1541	Pf3D7_03_v3-901572-901772	Pf3D7_03_v3	901572	901772	901629	901693	for	Global	3991	29	2	0.276712
1542	Pf3D7_03_v3-917334-917534	Pf3D7_03_v3	917334	917534	917351	917529	for	Global	3805	38	5	0.569605
1543	Pf3D7_03_v3-919556-919756	Pf3D7_03_v3	919556	919756	919671	919731	for	Global	3892	27	2	0.298943
1544	Pf3D7_03_v3-919756-919956	Pf3D7_03_v3	919756	919956	919760	919938	for	Global	3822	36	5	0.579241
1545	Pf3D7_03_v3-925931-926131	Pf3D7_03_v3	925931	926131	925945	925967	for	Global	3874	32	2	0.0790083
1546	Pf3D7_03_v3-943335-943535	Pf3D7_03_v3	943335	943535	943349	943350	for	Global	3822	37	1	0.0685092
1547	Pf3D7_03_v3-951115-951315	Pf3D7_03_v3	951115	951315	951267	951306	for	Global	3860	44	2	0.481869
1548	Pf3D7_03_v3-967894-968094	Pf3D7_03_v3	967894	968094	968014	968073	for	Global	3672	34	2	0.315931
1549	Pf3D7_03_v3-974458-974658	Pf3D7_03_v3	974458	974658	974485	974611	for	Global	3885	62	3	0.541773
1550	Pf3D7_03_v3-982922-983122	Pf3D7_03_v3	982922	983122	982945	982988	for	Global	4019	24	2	0.101565
1551	Pf3D7_03_v3-983122-983322	Pf3D7_03_v3	983122	983322	983191	983202	for	Global	4001	29	2	0.421444
1552	Pf3D7_03_v3-983222-983422	Pf3D7_03_v3	983222	983422	983397	983416	for	Global	4002	23	2	0.2733
1553	Pf3D7_03_v3-988822-989022	Pf3D7_03_v3	988822	989022	988827	988909	for	Global	3891	21	2	0.559403
1554	Pf3D7_03_v3-992596-992796	Pf3D7_03_v3	992596	992796	992697	992785	for	Global	3986	27	2	0.0951988
1555	Pf3D7_04_v3-103911-104111	Pf3D7_04_v3	103911	104111	103971	104020	for	Global	3970	14	4	0.625204
1556	Pf3D7_04_v3-104111-104311	Pf3D7_04_v3	104111	104311	104156	104262	for	Global	3989	18	2	0.302487
1557	Pf3D7_04_v3-104211-104411	Pf3D7_04_v3	104211	104411	104261	104406	for	Global	4005	18	2	0.199771
1558	Pf3D7_04_v3-114946-115146	Pf3D7_04_v3	114946	115146	114987	115014	for	Global	3972	28	5	0.593749
1559	Pf3D7_04_v3-115046-115246	Pf3D7_04_v3	115046	115246	115163	115217	for	Global	3959	20	3	0.5192
1560	Pf3D7_04_v3-115146-115346	Pf3D7_04_v3	115146	115346	115163	115263	for	Global	3937	19	4	0.528472
1561	Pf3D7_04_v3-124761-124961	Pf3D7_04_v3	124761	124961	124792	124797	for	Global	3900	22	3	0.150002
1562	Pf3D7_04_v3-127990-128190	Pf3D7_04_v3	127990	128190	128080	128173	for	Global	3939	48	4	0.681097
1563	Pf3D7_04_v3-128397-128597	Pf3D7_04_v3	128397	128597	128410	128569	for	Global	3943	33	6	0.528025
1564	Pf3D7_04_v3-131197-131397	Pf3D7_04_v3	131197	131397	131199	131302	for	Global	3795	36	5	0.580617
1565	Pf3D7_04_v3-131497-131697	Pf3D7_04_v3	131497	131697	131512	131680	for	Global	3981	29	7	0.230801
1566	Pf3D7_04_v3-137906-138106	Pf3D7_04_v3	137906	138106	137969	138027	for	Global	3951	37	3	0.254458
1567	Pf3D7_04_v3-138206-138406	Pf3D7_04_v3	138206	138406	138307	138376	for	Global	3926	36	4	0.513368
1568	Pf3D7_04_v3-141308-141508	Pf3D7_04_v3	141308	141508	141347	141453	for	Global	4001	33	3	0.354935
1569	Pf3D7_04_v3-141759-141959	Pf3D7_04_v3	141759	141959	141819	141896	for	Global	3968	51	3	0.694882
1570	Pf3D7_04_v3-141859-142059	Pf3D7_04_v3	141859	142059	141862	141896	for	Global	3946	31	2	0.683525
1571	Pf3D7_04_v3-142559-142759	Pf3D7_04_v3	142559	142759	142582	142757	for	Global	3791	31	3	0.381842
1572	Pf3D7_04_v3-145366-145566	Pf3D7_04_v3	145366	145566	145440	145441	for	Global	3890	36	1	0.113662
1573	Pf3D7_04_v3-147698-147898	Pf3D7_04_v3	147698	147898	147739	147767	for	Global	3929	34	4	0.260433
1574	Pf3D7_04_v3-147798-147998	Pf3D7_04_v3	147798	147998	147901	147913	for	Global	3945	35	3	0.612791
1575	Pf3D7_04_v3-149862-150062	Pf3D7_04_v3	149862	150062	149908	150006	for	Global	3677	56	4	0.202248
1576	Pf3D7_04_v3-169776-169976	Pf3D7_04_v3	169776	169976	169820	169891	for	Global	3789	73	4	0.198673
1577	Pf3D7_04_v3-169876-170076	Pf3D7_04_v3	169876	170076	169881	170062	for	Global	3748	69	6	0.279645
1578	Pf3D7_04_v3-172515-172715	Pf3D7_04_v3	172515	172715	172523	172709	for	Global	3214	43	3	0.671634
1579	Pf3D7_04_v3-185134-185334	Pf3D7_04_v3	185134	185334	185299	185300	for	Global	3944	46	1	0.161754
1580	Pf3D7_04_v3-185878-186078	Pf3D7_04_v3	185878	186078	185893	185894	for	Global	3865	23	1	0.0340684
1581	Pf3D7_04_v3-191062-191262	Pf3D7_04_v3	191062	191262	191166	191233	for	Global	3968	56	2	0.529112
1582	Pf3D7_04_v3-212981-213181	Pf3D7_04_v3	212981	213181	212986	212987	for	Global	3957	27	1	0.156952
1583	Pf3D7_04_v3-228751-228951	Pf3D7_04_v3	228751	228951	228812	228946	for	Global	3973	38	2	0.195132
1584	Pf3D7_04_v3-228851-229051	Pf3D7_04_v3	228851	229051	228945	229000	for	Global	3991	39	2	0.190276
1585	Pf3D7_04_v3-248724-248924	Pf3D7_04_v3	248724	248924	248773	248884	for	Global	3816	46	2	0.526123
1586	Pf3D7_04_v3-250114-250314	Pf3D7_04_v3	250114	250314	250217	250218	for	Global	3976	45	1	0.0547505
1587	Pf3D7_04_v3-250978-251178	Pf3D7_04_v3	250978	251178	251021	251022	for	Global	3847	29	1	0.105594
1588	Pf3D7_04_v3-251078-251278	Pf3D7_04_v3	251078	251278	251196	251197	for	Global	3910	24	1	0.05978
1589	Pf3D7_04_v3-253565-253765	Pf3D7_04_v3	253565	253765	253585	253627	for	Global	4027	40	2	0.0685468
1590	Pf3D7_04_v3-253665-253865	Pf3D7_04_v3	253665	253865	253850	253851	for	Global	3994	27	1	0.0388367
1591	Pf3D7_04_v3-253765-253965	Pf3D7_04_v3	253765	253965	253850	253883	for	Global	4014	36	3	0.0962993
1592	Pf3D7_04_v3-257620-257820	Pf3D7_04_v3	257620	257820	257706	257729	for	Global	3931	60	2	0.284157
1593	Pf3D7_04_v3-265868-266068	Pf3D7_04_v3	265868	266068	265950	266005	for	Global	4002	49	2	0.0800938
1594	Pf3D7_04_v3-270482-270682	Pf3D7_04_v3	270482	270682	270636	270637	for	Global	3937	15	1	0.271436
1595	Pf3D7_04_v3-270582-270782	Pf3D7_04_v3	270582	270782	270636	270767	for	Global	3876	18	2	0.303023
1596	Pf3D7_04_v3-273892-274092	Pf3D7_04_v3	273892	274092	273905	273969	for	Global	3960	41	2	0.101345
1597	Pf3D7_04_v3-283736-283936	Pf3D7_04_v3	283736	283936	283742	283894	for	Global	3942	55	4	0.235625
1598	Pf3D7_04_v3-284836-285036	Pf3D7_04_v3	284836	285036	284861	284971	for	Global	3896	40	2	0.525793
1599	Pf3D7_04_v3-287338-287538	Pf3D7_04_v3	287338	287538	287408	287495	for	Global	3929	34	2	0.328611
1600	Pf3D7_04_v3-292218-292418	Pf3D7_04_v3	292218	292418	292409	292421	for	Global	3986	38	5	0.280152
1601	Pf3D7_04_v3-292418-292618	Pf3D7_04_v3	292418	292618	292421	292615	for	Global	3985	54	4	0.254781
1602	Pf3D7_04_v3-298899-299099	Pf3D7_04_v3	298899	299099	299004	299005	for	Global	4030	19	1	0.0244806
1603	Pf3D7_04_v3-354343-354543	Pf3D7_04_v3	354343	354543	354356	354543	for	Global	3936	46	7	0.486572
1604	Pf3D7_04_v3-360819-361019	Pf3D7_04_v3	360819	361019	360952	360953	for	Global	3977	20	1	0.0370185
1605	Pf3D7_04_v3-389801-390001	Pf3D7_04_v3	389801	390001	389928	389996	for	Global	3836	46	4	0.635493
1606	Pf3D7_04_v3-394183-394383	Pf3D7_04_v3	394183	394383	394201	394312	for	Global	3856	42	2	0.436895
1607	Pf3D7_04_v3-402399-402599	Pf3D7_04_v3	402399	402599	402577	402578	for	Global	4010	30	1	0.037147
1608	Pf3D7_04_v3-402499-402699	Pf3D7_04_v3	402499	402699	402577	402658	for	Global	3991	32	2	0.0640826
1609	Pf3D7_04_v3-414379-414579	Pf3D7_04_v3	414379	414579	414405	414579	for	Global	3977	22	4	0.310861
1610	Pf3D7_04_v3-414579-414779	Pf3D7_04_v3	414579	414779	414581	414618	for	Global	3978	12	3	0.269265
1611	Pf3D7_04_v3-433538-433738	Pf3D7_04_v3	433538	433738	433589	433645	for	Global	3692	30	3	0.565856
1612	Pf3D7_04_v3-434842-435042	Pf3D7_04_v3	434842	435042	434929	434990	for	Global	3894	39	3	0.583279
1613	Pf3D7_04_v3-435042-435242	Pf3D7_04_v3	435042	435242	435066	435101	for	Global	3795	34	2	0.581467
1614	Pf3D7_04_v3-489281-489481	Pf3D7_04_v3	489281	489481	489389	489470	for	Global	3988	64	3	0.528349
1615	Pf3D7_04_v3-501461-501661	Pf3D7_04_v3	501461	501661	501522	501588	for	Global	3992	44	3	0.421503
1616	Pf3D7_04_v3-502749-502949	Pf3D7_04_v3	502749	502949	502785	502909	for	Global	3946	20	2	0.0591061
1617	Pf3D7_04_v3-508315-508515	Pf3D7_04_v3	508315	508515	508396	508466	for	Global	3715	61	3	0.519471
1618	Pf3D7_04_v3-508415-508615	Pf3D7_04_v3	508415	508615	508433	508466	for	Global	3844	51	2	0.433079
1619	Pf3D7_04_v3-508815-509015	Pf3D7_04_v3	508815	509015	508878	509008	for	Global	3779	17	2	0.511786
1620	Pf3D7_04_v3-514869-515069	Pf3D7_04_v3	514869	515069	514992	515065	for	Global	3850	20	2	0.457072
1621	Pf3D7_04_v3-515656-515856	Pf3D7_04_v3	515656	515856	515790	515842	for	Global	3762	17	2	0.517902
1622	Pf3D7_04_v3-518788-518988	Pf3D7_04_v3	518788	518988	518817	518818	for	Global	3734	21	1	0.137405
1623	Pf3D7_04_v3-519785-519985	Pf3D7_04_v3	519785	519985	519788	519952	for	Global	3695	52	7	0.485157
1624	Pf3D7_04_v3-520485-520685	Pf3D7_04_v3	520485	520685	520551	520578	for	Global	3941	25	2	0.235686
1625	Pf3D7_04_v3-525172-525372	Pf3D7_04_v3	525172	525372	525178	525218	for	Global	3910	33	3	0.28916
1626	Pf3D7_04_v3-527424-527624	Pf3D7_04_v3	527424	527624	527550	527581	for	Global	3541	35	2	0.113721
1627	Pf3D7_04_v3-528657-528857	Pf3D7_04_v3	528657	528857	528761	528795	for	Global	3931	40	4	0.35624
1628	Pf3D7_04_v3-530792-530992	Pf3D7_04_v3	530792	530992	530818	530965	for	Global	4021	18	2	0.264823
1629	Pf3D7_04_v3-532312-532512	Pf3D7_04_v3	532312	532512	532313	532460	for	Global	3836	27	3	0.520895
1630	Pf3D7_04_v3-533524-533724	Pf3D7_04_v3	533524	533724	533526	533536	for	Global	3658	27	4	0.676059
1631	Pf3D7_04_v3-538148-538348	Pf3D7_04_v3	538148	538348	538179	538252	for	Global	3971	39	2	0.352083
1632	Pf3D7_04_v3-541036-541236	Pf3D7_04_v3	541036	541236	541085	541195	for	Global	3769	30	4	0.0697209
1633	Pf3D7_04_v3-541767-541967	Pf3D7_04_v3	541767	541967	541843	541941	for	Global	3710	22	3	0.530828
1634	Pf3D7_04_v3-612341-612541	Pf3D7_04_v3	612341	612541	612357	612493	for	Global	3866	38	6	0.433051
1635	Pf3D7_04_v3-612941-613141	Pf3D7_04_v3	612941	613141	612960	613059	for	Global	3960	47	3	0.421249
1636	Pf3D7_04_v3-613041-613241	Pf3D7_04_v3	613041	613241	613058	613214	for	Global	3935	50	4	0.331757
1637	Pf3D7_04_v3-615721-615921	Pf3D7_04_v3	615721	615921	615744	615883	for	Global	3969	14	2	0.265956
1638	Pf3D7_04_v3-625183-625383	Pf3D7_04_v3	625183	625383	625342	625343	for	Global	4006	17	1	0.155211
1639	Pf3D7_04_v3-635087-635287	Pf3D7_04_v3	635087	635287	635100	635269	for	Global	3838	16	5	0.444162
1640	Pf3D7_04_v3-635587-635787	Pf3D7_04_v3	635587	635787	635668	635729	for	Global	3704	26	3	0.379774
1641	Pf3D7_04_v3-645479-645679	Pf3D7_04_v3	645479	645679	645523	645630	for	Global	3601	44	2	0.558477
1642	Pf3D7_04_v3-647579-647779	Pf3D7_04_v3	647579	647779	647631	647776	for	Global	3724	26	4	0.620279
1643	Pf3D7_04_v3-647679-647879	Pf3D7_04_v3	647679	647879	647705	647776	for	Global	3772	23	3	0.598648
1644	Pf3D7_04_v3-668985-669185	Pf3D7_04_v3	668985	669185	669045	669046	for	Global	3984	23	1	0.459841
1645	Pf3D7_04_v3-681980-682180	Pf3D7_04_v3	681980	682180	682170	682171	for	Global	3903	29	1	0.302459
1646	Pf3D7_04_v3-692015-692215	Pf3D7_04_v3	692015	692215	692159	692214	for	Global	3748	32	3	0.557135
1647	Pf3D7_04_v3-694012-694212	Pf3D7_04_v3	694012	694212	694024	694049	for	Global	3958	18	2	0.134536
1648	Pf3D7_04_v3-726345-726545	Pf3D7_04_v3	726345	726545	726451	726534	for	Global	3876	17	2	0.568774
1649	Pf3D7_04_v3-748195-748395	Pf3D7_04_v3	748195	748395	748234	748262	for	Global	3924	15	3	0.417709
1650	Pf3D7_04_v3-748295-748495	Pf3D7_04_v3	748295	748495	748409	748410	for	Global	3950	12	1	0.164227
1651	Pf3D7_04_v3-748495-748695	Pf3D7_04_v3	748495	748695	748576	748577	for	Global	3934	7	1	0.378618
1652	Pf3D7_04_v3-766548-766748	Pf3D7_04_v3	766548	766748	766667	766723	for	Global	3928	49	4	0.564099
1653	Pf3D7_04_v3-769174-769374	Pf3D7_04_v3	769174	769374	769187	769220	for	Global	3901	16	2	0.388397
1654	Pf3D7_04_v3-773407-773607	Pf3D7_04_v3	773407	773607	773514	773585	for	Global	3685	15	2	0.0725253
1655	Pf3D7_04_v3-773907-774107	Pf3D7_04_v3	773907	774107	773907	773919	for	Global	3769	37	10	0.477286
1656	Pf3D7_04_v3-776241-776441	Pf3D7_04_v3	776241	776441	776307	776418	for	Global	3505	37	4	0.480761
1657	Pf3D7_04_v3-788168-788368	Pf3D7_04_v3	788168	788368	788193	788209	for	Global	3931	19	3	0.319203
1658	Pf3D7_04_v3-792312-792512	Pf3D7_04_v3	792312	792512	792316	792382	for	Global	3984	36	2	0.264356
1659	Pf3D7_04_v3-792512-792712	Pf3D7_04_v3	792512	792712	792509	792523	for	Global	3896	46	5	0.461084
1660	Pf3D7_04_v3-794812-795012	Pf3D7_04_v3	794812	795012	794922	794993	for	Global	3852	21	2	0.514488
1661	Pf3D7_04_v3-797424-797624	Pf3D7_04_v3	797424	797624	797459	797570	for	Global	3533	23	2	0.612105
1662	Pf3D7_04_v3-797524-797724	Pf3D7_04_v3	797524	797724	797569	797719	for	Global	3522	24	4	0.6446
1663	Pf3D7_04_v3-797624-797824	Pf3D7_04_v3	797624	797824	797703	797792	for	Global	3749	33	7	0.692588
1664	Pf3D7_04_v3-798310-798510	Pf3D7_04_v3	798310	798510	798327	798433	for	Global	3872	37	3	0.107109
1665	Pf3D7_04_v3-800287-800487	Pf3D7_04_v3	800287	800487	800394	800395	for	Global	4008	23	1	0.0299278
1666	Pf3D7_04_v3-802604-802804	Pf3D7_04_v3	802604	802804	802694	802709	for	Global	3966	42	4	0.653343
1667	Pf3D7_04_v3-803012-803212	Pf3D7_04_v3	803012	803212	803120	803206	for	Global	3893	26	4	0.296648
1668	Pf3D7_04_v3-813211-813411	Pf3D7_04_v3	813211	813411	813300	813301	for	Global	4011	45	1	0.0907078
1669	Pf3D7_04_v3-817320-817520	Pf3D7_04_v3	817320	817520	817328	817504	for	Global	3871	33	4	0.170281
1670	Pf3D7_04_v3-819738-819938	Pf3D7_04_v3	819738	819938	819767	819887	for	Global	3990	47	6	0.239123
1671	Pf3D7_04_v3-820938-821138	Pf3D7_04_v3	820938	821138	821053	821124	for	Global	4022	48	2	0.143573
1672	Pf3D7_04_v3-828821-829021	Pf3D7_04_v3	828821	829021	828825	828874	for	Global	3642	38	6	0.585828
1673	Pf3D7_04_v3-840063-840263	Pf3D7_04_v3	840063	840263	840149	840187	for	Global	3961	24	2	0.570683
1674	Pf3D7_04_v3-841773-841973	Pf3D7_04_v3	841773	841973	841883	841925	for	Global	4023	48	2	0.381701
1675	Pf3D7_04_v3-850178-850378	Pf3D7_04_v3	850178	850378	850271	850311	for	Global	3891	31	3	0.54244
1676	Pf3D7_04_v3-863725-863925	Pf3D7_04_v3	863725	863925	863740	863803	for	Global	3812	36	3	0.557682
1677	Pf3D7_04_v3-865223-865423	Pf3D7_04_v3	865223	865423	865236	865342	for	Global	3815	53	2	0.659969
1678	Pf3D7_04_v3-880694-880894	Pf3D7_04_v3	880694	880894	880734	880848	for	Global	3819	76	3	0.597638
1679	Pf3D7_04_v3-884741-884941	Pf3D7_04_v3	884741	884941	884742	884927	for	Global	3827	40	2	0.241089
1680	Pf3D7_04_v3-885541-885741	Pf3D7_04_v3	885541	885741	885593	885699	for	Global	3789	48	4	0.657716
1681	Pf3D7_04_v3-885641-885841	Pf3D7_04_v3	885641	885841	885641	885699	for	Global	3902	43	3	0.525609
1682	Pf3D7_04_v3-897577-897777	Pf3D7_04_v3	897577	897777	897619	897771	for	Global	3959	36	4	0.275408
1683	Pf3D7_04_v3-898645-898845	Pf3D7_04_v3	898645	898845	898660	898815	for	Global	3714	27	3	0.537776
1684	Pf3D7_04_v3-900751-900951	Pf3D7_04_v3	900751	900951	900779	900829	for	Global	3962	29	2	0.604635
1685	Pf3D7_04_v3-900851-901051	Pf3D7_04_v3	900851	901051	900914	900988	for	Global	3928	40	4	0.65168
1686	Pf3D7_04_v3-903864-904064	Pf3D7_04_v3	903864	904064	903890	903950	for	Global	3937	42	2	0.119211
1687	Pf3D7_04_v3-907500-907700	Pf3D7_04_v3	907500	907700	907570	907571	for	Global	3950	26	1	0.451326
1688	Pf3D7_04_v3-907900-908100	Pf3D7_04_v3	907900	908100	907936	908085	for	Global	3990	45	3	0.103785
1689	Pf3D7_04_v3-908000-908200	Pf3D7_04_v3	908000	908200	908049	908199	for	Global	3988	61	5	0.249409
1690	Pf3D7_04_v3-908500-908700	Pf3D7_04_v3	908500	908700	908575	908685	for	Global	3848	41	3	0.504682
1691	Pf3D7_04_v3-910955-911155	Pf3D7_04_v3	910955	911155	911001	911145	for	Global	3974	68	7	0.648764
1692	Pf3D7_04_v3-918208-918408	Pf3D7_04_v3	918208	918408	918277	918284	for	Global	3945	27	2	0.349339
1693	Pf3D7_04_v3-921556-921756	Pf3D7_04_v3	921556	921756	921615	921756	for	Global	3926	27	2	0.140411
1694	Pf3D7_04_v3-922694-922894	Pf3D7_04_v3	922694	922894	922779	922801	for	Global	4009	27	2	0.404856
1695	Pf3D7_04_v3-923926-924126	Pf3D7_04_v3	923926	924126	923931	924115	for	Global	3905	39	4	0.557951
1696	Pf3D7_04_v3-926761-926961	Pf3D7_04_v3	926761	926961	926847	926933	for	Global	3996	31	3	0.405342
1697	Pf3D7_04_v3-932654-932854	Pf3D7_04_v3	932654	932854	932767	932781	for	Global	3943	22	2	0.257436
1698	Pf3D7_04_v3-933785-933985	Pf3D7_04_v3	933785	933985	933802	933984	for	Global	3879	28	5	0.389103
1699	Pf3D7_04_v3-991365-991565	Pf3D7_04_v3	991365	991565	991381	991548	for	Global	3689	67	7	0.606487
1700	Pf3D7_04_v3-991565-991765	Pf3D7_04_v3	991565	991765	991597	991765	for	Global	3893	34	3	0.386953
1701	Pf3D7_04_v3-991665-991865	Pf3D7_04_v3	991665	991865	991731	991858	for	Global	3871	38	7	0.472548
1702	Pf3D7_04_v3-992665-992865	Pf3D7_04_v3	992665	992865	992671	992819	for	Global	3840	52	7	0.501913
1703	Pf3D7_04_v3-993665-993865	Pf3D7_04_v3	993665	993865	993674	993832	for	Global	3778	32	6	0.664744
1704	Pf3D7_04_v3-993765-993965	Pf3D7_04_v3	993765	993965	993766	993931	for	Global	3753	31	5	0.589359
1705	Pf3D7_04_v3-994165-994365	Pf3D7_04_v3	994165	994365	994283	994361	for	Global	3830	36	2	0.110655
1706	Pf3D7_04_v3-996726-996926	Pf3D7_04_v3	996726	996926	996797	996867	for	Global	3515	47	4	0.397226
1707	Pf3D7_04_v3-998522-998722	Pf3D7_04_v3	998522	998722	998563	998598	for	Global	3412	33	2	0.623154
1708	Pf3D7_04_v3-1001573-1001773	Pf3D7_04_v3	1001573	1001773	1001585	1001630	for	Global	3840	28	3	0.397346
1709	Pf3D7_04_v3-1005289-1005489	Pf3D7_04_v3	1005289	1005489	1005294	1005358	for	Global	3951	29	2	0.457471
1710	Pf3D7_04_v3-1029718-1029918	Pf3D7_04_v3	1029718	1029918	1029849	1029850	for	Global	3953	24	1	0.54042
1711	Pf3D7_04_v3-1034326-1034526	Pf3D7_04_v3	1034326	1034526	1034430	1034437	for	Global	3970	23	2	0.32372
1712	Pf3D7_04_v3-1034426-1034626	Pf3D7_04_v3	1034426	1034626	1034428	1034624	for	Global	3964	24	4	0.379929
1713	Pf3D7_04_v3-1035026-1035226	Pf3D7_04_v3	1035026	1035226	1035045	1035149	for	Global	3931	33	2	0.223473
1714	Pf3D7_04_v3-1035331-1035531	Pf3D7_04_v3	1035331	1035531	1035351	1035500	for	Global	3901	30	5	0.712916
1715	Pf3D7_04_v3-1037631-1037831	Pf3D7_04_v3	1037631	1037831	1037655	1037822	for	Global	3718	21	2	0.745045
1716	Pf3D7_04_v3-1038713-1038913	Pf3D7_04_v3	1038713	1038913	1038714	1038820	for	Global	3871	17	2	0.257833
1717	Pf3D7_04_v3-1043455-1043655	Pf3D7_04_v3	1043455	1043655	1043475	1043488	for	Global	3745	28	2	0.670491
1718	Pf3D7_04_v3-1054660-1054860	Pf3D7_04_v3	1054660	1054860	1054718	1054719	for	Global	3515	49	1	0.380907
1719	Pf3D7_04_v3-1054760-1054960	Pf3D7_04_v3	1054760	1054960	1054849	1054913	for	Global	3608	44	4	0.35152
1720	Pf3D7_04_v3-1063765-1063965	Pf3D7_04_v3	1063765	1063965	1063871	1063939	for	Global	3997	22	2	0.18753
1721	Pf3D7_04_v3-1064518-1064718	Pf3D7_04_v3	1064518	1064718	1064587	1064622	for	Global	3809	49	2	0.129828
1722	Pf3D7_04_v3-1071562-1071762	Pf3D7_04_v3	1071562	1071762	1071661	1071736	for	Global	3873	21	2	0.537169
1723	Pf3D7_04_v3-1081639-1081839	Pf3D7_04_v3	1081639	1081839	1081668	1081741	for	Global	4017	44	2	0.482478
1724	Pf3D7_04_v3-1081739-1081939	Pf3D7_04_v3	1081739	1081939	1081740	1081741	for	Global	3981	30	1	0.451021
1725	Pf3D7_04_v3-1082542-1082742	Pf3D7_04_v3	1082542	1082742	1082656	1082725	for	Global	3881	13	3	0.47145
1726	Pf3D7_04_v3-1082642-1082842	Pf3D7_04_v3	1082642	1082842	1082656	1082833	for	Global	3881	22	4	0.492877
1727	Pf3D7_04_v3-1083142-1083342	Pf3D7_04_v3	1083142	1083342	1083335	1083336	for	Global	3983	15	1	0.314702
1728	Pf3D7_04_v3-1086670-1086870	Pf3D7_04_v3	1086670	1086870	1086684	1086685	for	Global	3992	49	1	0.174042
1729	Pf3D7_04_v3-1090541-1090741	Pf3D7_04_v3	1090541	1090741	1090555	1090703	for	Global	3932	19	2	0.442247
1730	Pf3D7_04_v3-1094262-1094462	Pf3D7_04_v3	1094262	1094462	1094270	1094387	for	Global	3925	44	3	0.226637
1731	Pf3D7_04_v3-1096762-1096962	Pf3D7_04_v3	1096762	1096962	1096792	1096796	for	Global	3928	40	2	0.448256
1732	Pf3D7_05_v3-41185-41385	Pf3D7_05_v3	41185	41385	41193	41375	for	Global	3862	53	12	0.402103
1733	Pf3D7_05_v3-41385-41585	Pf3D7_05_v3	41385	41585	41427	41523	for	Global	3771	23	8	0.23321
1734	Pf3D7_05_v3-43575-43775	Pf3D7_05_v3	43575	43775	43588	43677	for	Global	3924	16	3	0.435328
1735	Pf3D7_05_v3-47136-47336	Pf3D7_05_v3	47136	47336	47171	47229	for	Global	3931	19	4	0.543105
1736	Pf3D7_05_v3-64307-64507	Pf3D7_05_v3	64307	64507	64402	64403	for	Global	3852	22	1	0.253839
1737	Pf3D7_05_v3-91885-92085	Pf3D7_05_v3	91885	92085	91907	92082	for	Global	3849	31	2	0.543767
1738	Pf3D7_05_v3-92882-93082	Pf3D7_05_v3	92882	93082	92884	92998	for	Global	4012	29	3	0.0930264
1739	Pf3D7_05_v3-92982-93182	Pf3D7_05_v3	92982	93182	92997	93127	for	Global	4001	12	2	0.282518
1740	Pf3D7_05_v3-93995-94195	Pf3D7_05_v3	93995	94195	94018	94097	for	Global	4009	32	2	0.0902944
1741	Pf3D7_05_v3-110116-110316	Pf3D7_05_v3	110116	110316	110200	110225	for	Global	3962	32	2	0.118972
1742	Pf3D7_05_v3-130599-130799	Pf3D7_05_v3	130599	130799	130638	130764	for	Global	3994	42	4	0.212001
1743	Pf3D7_05_v3-131781-131981	Pf3D7_05_v3	131781	131981	131822	131902	for	Global	3972	21	2	0.170457
1744	Pf3D7_05_v3-132181-132381	Pf3D7_05_v3	132181	132381	132200	132297	for	Global	3819	43	4	0.576363
1745	Pf3D7_05_v3-132581-132781	Pf3D7_05_v3	132581	132781	132584	132667	for	Global	3926	20	3	0.262889
1746	Pf3D7_05_v3-145246-145446	Pf3D7_05_v3	145246	145446	145366	145434	for	Global	3892	28	3	0.334261
1747	Pf3D7_05_v3-146671-146871	Pf3D7_05_v3	146671	146871	146695	146711	for	Global	3696	20	2	0.517495
1748	Pf3D7_05_v3-151716-151916	Pf3D7_05_v3	151716	151916	151741	151854	for	Global	3620	25	3	0.598994
1749	Pf3D7_05_v3-157719-157919	Pf3D7_05_v3	157719	157919	157880	157881	for	Global	3893	21	1	0.49414
1750	Pf3D7_05_v3-157819-158019	Pf3D7_05_v3	157819	158019	157880	158001	for	Global	3868	20	2	0.506439
1751	Pf3D7_05_v3-157919-158119	Pf3D7_05_v3	157919	158119	158000	158076	for	Global	3850	13	3	0.494023
1752	Pf3D7_05_v3-158019-158219	Pf3D7_05_v3	158019	158219	158019	158076	for	Global	3830	14	2	0.475147
1753	Pf3D7_05_v3-173917-174117	Pf3D7_05_v3	173917	174117	173970	174104	for	Global	3920	28	4	0.198202
1754	Pf3D7_05_v3-174017-174217	Pf3D7_05_v3	174017	174217	174068	174193	for	Global	3933	23	3	0.19056
1755	Pf3D7_05_v3-181956-182156	Pf3D7_05_v3	181956	182156	181960	182154	for	Global	3905	23	2	0.271353
1756	Pf3D7_05_v3-186892-187092	Pf3D7_05_v3	186892	187092	187010	187061	for	Global	3935	55	2	0.457706
1757	Pf3D7_05_v3-189559-189759	Pf3D7_05_v3	189559	189759	189648	189744	for	Global	3927	31	2	0.123999
1758	Pf3D7_05_v3-191089-191289	Pf3D7_05_v3	191089	191289	191103	191261	for	Global	4027	55	3	0.239231
1759	Pf3D7_05_v3-192014-192214	Pf3D7_05_v3	192014	192214	192110	192186	for	Global	4000	45	3	0.272306
1760	Pf3D7_05_v3-197054-197254	Pf3D7_05_v3	197054	197254	197084	197085	for	Global	3923	33	1	0.0618997
1761	Pf3D7_05_v3-198054-198254	Pf3D7_05_v3	198054	198254	198141	198192	for	Global	3904	35	2	0.465488
1762	Pf3D7_05_v3-201824-202024	Pf3D7_05_v3	201824	202024	201872	201990	for	Global	4019	47	2	0.0695105
1763	Pf3D7_05_v3-208067-208267	Pf3D7_05_v3	208067	208267	208204	208236	for	Global	3847	35	3	0.525171
1764	Pf3D7_05_v3-212289-212489	Pf3D7_05_v3	212289	212489	212306	212307	for	Global	3961	60	1	0.126599
1765	Pf3D7_05_v3-260096-260296	Pf3D7_05_v3	260096	260296	260127	260128	for	Global	3933	35	1	0.118333
1766	Pf3D7_05_v3-267029-267229	Pf3D7_05_v3	267029	267229	267042	267133	for	Global	3946	28	3	0.330121
1767	Pf3D7_05_v3-268178-268378	Pf3D7_05_v3	268178	268378	268356	268357	for	Global	3834	29	1	0.0792258
1768	Pf3D7_05_v3-278799-278999	Pf3D7_05_v3	278799	278999	278839	278950	for	Global	3762	34	2	0.0997562
1769	Pf3D7_05_v3-286116-286316	Pf3D7_05_v3	286116	286316	286140	286153	for	Global	3986	49	2	0.196781
1770	Pf3D7_05_v3-286516-286716	Pf3D7_05_v3	286516	286716	286603	286669	for	Global	4023	34	3	0.231174
1771	Pf3D7_05_v3-286616-286816	Pf3D7_05_v3	286616	286816	286659	286669	for	Global	4003	35	2	0.220926
1772	Pf3D7_05_v3-289874-290074	Pf3D7_05_v3	289874	290074	289912	289918	for	Global	3979	23	4	0.456317
1773	Pf3D7_05_v3-294786-294986	Pf3D7_05_v3	294786	294986	294869	294929	for	Global	3923	23	2	0.168483
1774	Pf3D7_05_v3-294886-295086	Pf3D7_05_v3	294886	295086	294928	295001	for	Global	3996	20	2	0.0516598
1775	Pf3D7_05_v3-307859-308059	Pf3D7_05_v3	307859	308059	307863	308027	for	Global	4003	21	3	0.238595
1776	Pf3D7_05_v3-316684-316884	Pf3D7_05_v3	316684	316884	316687	316737	for	Global	3951	22	2	0.245375
1777	Pf3D7_05_v3-328763-328963	Pf3D7_05_v3	328763	328963	328816	328833	for	Global	3981	32	5	0.585024
1778	Pf3D7_05_v3-353854-354054	Pf3D7_05_v3	353854	354054	353998	353999	for	Global	3971	24	1	0.0689421
1779	Pf3D7_05_v3-363574-363774	Pf3D7_05_v3	363574	363774	363583	363660	for	Global	3881	26	2	0.44933
1780	Pf3D7_05_v3-364074-364274	Pf3D7_05_v3	364074	364274	364199	364227	for	Global	3984	23	2	0.589819
1781	Pf3D7_05_v3-364174-364374	Pf3D7_05_v3	364174	364374	364199	364293	for	Global	3938	19	3	0.599893
1782	Pf3D7_05_v3-369698-369898	Pf3D7_05_v3	369698	369898	369739	369824	for	Global	3902	37	2	0.555597
1783	Pf3D7_05_v3-390732-390932	Pf3D7_05_v3	390732	390932	390801	390891	for	Global	3892	18	3	0.314747
1784	Pf3D7_05_v3-390832-391032	Pf3D7_05_v3	390832	391032	390885	390891	for	Global	3956	22	2	0.250504
1785	Pf3D7_05_v3-391032-391232	Pf3D7_05_v3	391032	391232	391060	391225	for	Global	3800	43	4	0.497246
1786	Pf3D7_05_v3-392195-392395	Pf3D7_05_v3	392195	392395	392262	392302	for	Global	3978	11	2	0.433446
1787	Pf3D7_05_v3-392595-392795	Pf3D7_05_v3	392595	392795	392611	392779	for	Global	4000	16	3	0.116313
1788	Pf3D7_05_v3-393795-393995	Pf3D7_05_v3	393795	393995	393942	393980	for	Global	3973	38	2	0.2655
1789	Pf3D7_05_v3-404716-404916	Pf3D7_05_v3	404716	404916	404738	404759	for	Global	3991	31	2	0.482053
1790	Pf3D7_05_v3-404916-405116	Pf3D7_05_v3	404916	405116	404997	405108	for	Global	3904	25	3	0.326267
1791	Pf3D7_05_v3-428415-428615	Pf3D7_05_v3	428415	428615	428466	428614	for	Global	3951	30	4	0.157577
1792	Pf3D7_05_v3-441067-441267	Pf3D7_05_v3	441067	441267	441247	441267	for	Global	4003	22	2	0.428542
1793	Pf3D7_05_v3-474960-475160	Pf3D7_05_v3	474960	475160	475040	475055	for	Global	3923	26	2	0.43559
1794	Pf3D7_05_v3-481315-481515	Pf3D7_05_v3	481315	481515	481327	481348	for	Global	3841	23	2	0.495486
1795	Pf3D7_05_v3-504112-504312	Pf3D7_05_v3	504112	504312	504241	504268	for	Global	3948	53	2	0.521783
1796	Pf3D7_05_v3-507684-507884	Pf3D7_05_v3	507684	507884	507693	507871	for	Global	3956	8	2	0.182532
1797	Pf3D7_05_v3-512213-512413	Pf3D7_05_v3	512213	512413	512399	512400	for	Global	3756	25	1	0.229259
1798	Pf3D7_05_v3-514072-514272	Pf3D7_05_v3	514072	514272	514169	514219	for	Global	3945	29	3	0.089354
1799	Pf3D7_05_v3-531509-531709	Pf3D7_05_v3	531509	531709	531542	531548	for	Global	3949	27	2	0.110932
1800	Pf3D7_05_v3-538223-538423	Pf3D7_05_v3	538223	538423	538335	538337	for	Global	3751	28	2	0.175353
1801	Pf3D7_05_v3-539023-539223	Pf3D7_05_v3	539023	539223	539030	539110	for	Global	3640	31	2	0.0985939
1802	Pf3D7_05_v3-564909-565109	Pf3D7_05_v3	564909	565109	564985	564993	for	Global	3881	38	3	0.218244
1803	Pf3D7_05_v3-565109-565309	Pf3D7_05_v3	565109	565309	565111	565199	for	Global	3907	34	6	0.557094
1804	Pf3D7_05_v3-583326-583526	Pf3D7_05_v3	583326	583526	583429	583480	for	Global	3708	22	2	0.079767
1805	Pf3D7_05_v3-598253-598453	Pf3D7_05_v3	598253	598453	598301	598347	for	Global	3879	59	6	0.501424
1806	Pf3D7_05_v3-600162-600362	Pf3D7_05_v3	600162	600362	600175	600325	for	Global	3798	33	4	0.17364
1807	Pf3D7_05_v3-600262-600462	Pf3D7_05_v3	600262	600462	600291	600413	for	Global	3830	38	3	0.274505
1808	Pf3D7_05_v3-602082-602282	Pf3D7_05_v3	602082	602282	602093	602094	for	Global	3583	39	1	0.383311
1809	Pf3D7_05_v3-622116-622316	Pf3D7_05_v3	622116	622316	622229	622305	for	Global	3991	46	5	0.207555
1810	Pf3D7_05_v3-622216-622416	Pf3D7_05_v3	622216	622416	622229	622370	for	Global	3847	51	8	0.447998
1811	Pf3D7_05_v3-642094-642294	Pf3D7_05_v3	642094	642294	642134	642285	for	Global	3654	21	3	0.344253
1812	Pf3D7_05_v3-643822-644022	Pf3D7_05_v3	643822	644022	643898	643965	for	Global	3828	23	2	0.659002
1813	Pf3D7_05_v3-643922-644122	Pf3D7_05_v3	643922	644122	643964	644108	for	Global	3857	16	2	0.554528
1814	Pf3D7_05_v3-654035-654235	Pf3D7_05_v3	654035	654235	654112	654113	for	Global	3928	18	1	0.478524
1815	Pf3D7_05_v3-671282-671482	Pf3D7_05_v3	671282	671482	671369	671428	for	Global	3965	19	2	0.398901
1816	Pf3D7_05_v3-671382-671582	Pf3D7_05_v3	671382	671582	671427	671503	for	Global	4002	23	2	0.0507182
1817	Pf3D7_05_v3-673465-673665	Pf3D7_05_v3	673465	673665	673541	673604	for	Global	3930	28	5	0.497523
1818	Pf3D7_05_v3-674165-674365	Pf3D7_05_v3	674165	674365	674181	674316	for	Global	3842	27	3	0.262687
1819	Pf3D7_05_v3-692215-692415	Pf3D7_05_v3	692215	692415	692253	692404	for	Global	3459	29	2	0.463512
1820	Pf3D7_05_v3-697414-697614	Pf3D7_05_v3	697414	697614	697512	697513	for	Global	3974	29	1	0.0355594
1821	Pf3D7_05_v3-719447-719647	Pf3D7_05_v3	719447	719647	719575	719646	for	Global	3883	27	2	0.198713
1822	Pf3D7_05_v3-720910-721110	Pf3D7_05_v3	720910	721110	720979	721079	for	Global	3995	15	2	0.448933
1823	Pf3D7_05_v3-740803-741003	Pf3D7_05_v3	740803	741003	740836	740837	for	Global	3893	27	1	0.0437564
1824	Pf3D7_05_v3-753767-753967	Pf3D7_05_v3	753767	753967	753845	753948	for	Global	3956	37	4	0.358166
1825	Pf3D7_05_v3-789355-789555	Pf3D7_05_v3	789355	789555	789379	789495	for	Global	3728	20	2	0.111998
1826	Pf3D7_05_v3-796128-796328	Pf3D7_05_v3	796128	796328	796193	796324	for	Global	3853	48	3	0.487829
1827	Pf3D7_05_v3-796628-796828	Pf3D7_05_v3	796628	796828	796713	796802	for	Global	3899	13	3	0.729601
1828	Pf3D7_05_v3-803314-803514	Pf3D7_05_v3	803314	803514	803345	803497	for	Global	3959	26	3	0.274271
1829	Pf3D7_05_v3-805847-806047	Pf3D7_05_v3	805847	806047	805872	806013	for	Global	3938	46	3	0.10684
1830	Pf3D7_05_v3-806047-806247	Pf3D7_05_v3	806047	806247	806060	806061	for	Global	3983	42	1	0.0537102
1831	Pf3D7_05_v3-806147-806347	Pf3D7_05_v3	806147	806347	806266	806315	for	Global	3996	52	2	0.397828
1832	Pf3D7_05_v3-808695-808895	Pf3D7_05_v3	808695	808895	808789	808793	for	Global	4002	42	2	0.255876
1833	Pf3D7_05_v3-813978-814178	Pf3D7_05_v3	813978	814178	814014	814159	for	Global	3959	40	2	0.532903
1834	Pf3D7_05_v3-832880-833080	Pf3D7_05_v3	832880	833080	832901	833053	for	Global	3881	27	5	0.413853
1835	Pf3D7_05_v3-835692-835892	Pf3D7_05_v3	835692	835892	835718	835792	for	Global	4004	45	2	0.0874367
1836	Pf3D7_05_v3-848172-848372	Pf3D7_05_v3	848172	848372	848186	848187	for	Global	3870	41	1	0.0611675
1837	Pf3D7_05_v3-853515-853715	Pf3D7_05_v3	853515	853715	853615	853616	for	Global	3990	33	1	0.0629501
1838	Pf3D7_05_v3-853615-853815	Pf3D7_05_v3	853615	853815	853615	853798	for	Global	3985	24	2	0.128089
1839	Pf3D7_05_v3-860228-860428	Pf3D7_05_v3	860228	860428	860322	860344	for	Global	4004	45	2	0.071176
1840	Pf3D7_05_v3-860328-860528	Pf3D7_05_v3	860328	860528	860343	860522	for	Global	4003	38	3	0.0802056
1841	Pf3D7_05_v3-863040-863240	Pf3D7_05_v3	863040	863240	863074	863238	for	Global	3910	22	2	0.0590523
1842	Pf3D7_05_v3-865540-865740	Pf3D7_05_v3	865540	865740	865642	865663	for	Global	3661	28	2	0.0653005
1843	Pf3D7_05_v3-897463-897663	Pf3D7_05_v3	897463	897663	897485	897648	for	Global	3747	18	4	0.632402
1844	Pf3D7_05_v3-899263-899463	Pf3D7_05_v3	899263	899463	899266	899289	for	Global	3891	35	2	0.393012
1845	Pf3D7_05_v3-908508-908708	Pf3D7_05_v3	908508	908708	908568	908694	for	Global	3873	22	3	0.592059
1846	Pf3D7_05_v3-929584-929784	Pf3D7_05_v3	929584	929784	929603	929755	for	Global	3966	48	3	0.226062
1847	Pf3D7_05_v3-929684-929884	Pf3D7_05_v3	929684	929884	929754	929884	for	Global	3950	41	3	0.42857
1848	Pf3D7_05_v3-937100-937300	Pf3D7_05_v3	937100	937300	937120	937210	for	Global	3673	24	5	0.220198
1849	Pf3D7_05_v3-968125-968325	Pf3D7_05_v3	968125	968325	968164	968165	for	Global	3892	34	1	0.157833
1850	Pf3D7_05_v3-991294-991494	Pf3D7_05_v3	991294	991494	991336	991491	for	Global	3971	18	4	0.372448
1851	Pf3D7_05_v3-991394-991594	Pf3D7_05_v3	991394	991594	991476	991491	for	Global	3997	14	2	0.313643
1852	Pf3D7_05_v3-1004650-1004850	Pf3D7_05_v3	1004650	1004850	1004650	1004669	for	Global	3919	31	2	0.139721
1853	Pf3D7_05_v3-1011221-1011421	Pf3D7_05_v3	1011221	1011421	1011304	1011404	for	Global	3996	42	4	0.151786
1854	Pf3D7_05_v3-1022293-1022493	Pf3D7_05_v3	1022293	1022493	1022342	1022446	for	Global	4012	51	3	0.299489
1855	Pf3D7_05_v3-1042041-1042241	Pf3D7_05_v3	1042041	1042241	1042079	1042212	for	Global	3962	31	3	0.636966
1856	Pf3D7_05_v3-1042141-1042341	Pf3D7_05_v3	1042141	1042341	1042211	1042268	for	Global	4001	26	4	0.573123
1857	Pf3D7_05_v3-1042341-1042541	Pf3D7_05_v3	1042341	1042541	1042530	1042540	for	Global	4002	17	2	0.51162
1858	Pf3D7_05_v3-1042441-1042641	Pf3D7_05_v3	1042441	1042641	1042530	1042561	for	Global	4009	15	2	0.652818
1859	Pf3D7_05_v3-1062916-1063116	Pf3D7_05_v3	1062916	1063116	1062988	1063005	for	Global	3997	42	2	0.178738
1860	Pf3D7_05_v3-1071382-1071582	Pf3D7_05_v3	1071382	1071582	1071404	1071517	for	Global	3990	15	3	0.115883
1861	Pf3D7_05_v3-1071482-1071682	Pf3D7_05_v3	1071482	1071682	1071514	1071517	for	Global	4011	16	2	0.0523991
1862	Pf3D7_05_v3-1101349-1101549	Pf3D7_05_v3	1101349	1101549	1101373	1101521	for	Global	3948	32	4	0.519354
1863	Pf3D7_05_v3-1105026-1105226	Pf3D7_05_v3	1105026	1105226	1105054	1105159	for	Global	3988	43	2	0.395843
1864	Pf3D7_05_v3-1108344-1108544	Pf3D7_05_v3	1108344	1108544	1108421	1108445	for	Global	3981	13	2	0.645345
1865	Pf3D7_05_v3-1111407-1111607	Pf3D7_05_v3	1111407	1111607	1111515	1111554	for	Global	3986	17	2	0.385371
1866	Pf3D7_05_v3-1137755-1137955	Pf3D7_05_v3	1137755	1137955	1137860	1137861	for	Global	3646	43	1	0.0791975
1867	Pf3D7_05_v3-1140913-1141113	Pf3D7_05_v3	1140913	1141113	1140970	1141099	for	Global	3830	45	4	0.417072
1868	Pf3D7_05_v3-1147255-1147455	Pf3D7_05_v3	1147255	1147455	1147326	1147413	for	Global	3896	54	3	0.270056
1869	Pf3D7_05_v3-1172638-1172838	Pf3D7_05_v3	1172638	1172838	1172664	1172818	for	Global	3775	25	2	0.471909
1870	Pf3D7_05_v3-1181661-1181861	Pf3D7_05_v3	1181661	1181861	1181672	1181840	for	Global	3701	41	5	0.34082
1871	Pf3D7_05_v3-1187863-1188063	Pf3D7_05_v3	1187863	1188063	1187920	1188062	for	Global	3809	20	2	0.433499
1872	Pf3D7_05_v3-1188163-1188363	Pf3D7_05_v3	1188163	1188363	1188334	1188349	for	Global	3962	15	2	0.278257
1873	Pf3D7_05_v3-1188363-1188563	Pf3D7_05_v3	1188363	1188563	1188393	1188542	for	Global	3844	32	4	0.709067
1874	Pf3D7_05_v3-1194261-1194461	Pf3D7_05_v3	1194261	1194461	1194313	1194460	for	Global	3919	48	4	0.418075
1875	Pf3D7_05_v3-1196791-1196991	Pf3D7_05_v3	1196791	1196991	1196808	1196989	for	Global	3910	24	4	0.633651
1876	Pf3D7_05_v3-1200949-1201149	Pf3D7_05_v3	1200949	1201149	1200954	1201105	for	Global	3935	46	3	0.236717
1877	Pf3D7_05_v3-1204885-1205085	Pf3D7_05_v3	1204885	1205085	1204904	1205068	for	Global	3958	31	7	0.152623
1878	Pf3D7_05_v3-1216816-1217016	Pf3D7_05_v3	1216816	1217016	1216927	1216992	for	Global	3896	37	4	0.662734
1879	Pf3D7_05_v3-1217116-1217316	Pf3D7_05_v3	1217116	1217316	1217182	1217208	for	Global	3953	56	2	0.163487
1880	Pf3D7_05_v3-1219681-1219881	Pf3D7_05_v3	1219681	1219881	1219741	1219781	for	Global	3485	40	2	0.558991
1881	Pf3D7_05_v3-1233827-1234027	Pf3D7_05_v3	1233827	1234027	1233967	1233970	for	Global	3843	41	2	0.197373
1882	Pf3D7_05_v3-1245387-1245587	Pf3D7_05_v3	1245387	1245587	1245397	1245422	for	Global	3820	19	2	0.301582
1883	Pf3D7_05_v3-1245587-1245787	Pf3D7_05_v3	1245587	1245787	1245684	1245685	for	Global	3903	32	1	0.0542531
1884	Pf3D7_05_v3-1252496-1252696	Pf3D7_05_v3	1252496	1252696	1252602	1252603	for	Global	3995	49	1	0.130018
1885	Pf3D7_05_v3-1252596-1252796	Pf3D7_05_v3	1252596	1252796	1252602	1252716	for	Global	3959	59	2	0.126524
1886	Pf3D7_05_v3-1256754-1256954	Pf3D7_05_v3	1256754	1256954	1256775	1256776	for	Global	3783	28	1	0.0680435
1887	Pf3D7_05_v3-1260401-1260601	Pf3D7_05_v3	1260401	1260601	1260493	1260568	for	Global	3916	33	2	0.13262
1888	Pf3D7_05_v3-1260501-1260701	Pf3D7_05_v3	1260501	1260701	1260567	1260664	for	Global	3940	42	2	0.0863903
1889	Pf3D7_05_v3-1264386-1264586	Pf3D7_05_v3	1264386	1264586	1264399	1264497	for	Global	4022	38	2	0.122576
1890	Pf3D7_05_v3-1268608-1268808	Pf3D7_05_v3	1268608	1268808	1268716	1268717	for	Global	3942	34	1	0.37275
1891	Pf3D7_05_v3-1271708-1271908	Pf3D7_05_v3	1271708	1271908	1271856	1271890	for	Global	3850	46	2	0.410108
1892	Pf3D7_05_v3-1271908-1272108	Pf3D7_05_v3	1271908	1272108	1271995	1272062	for	Global	3969	34	3	0.0941195
1893	Pf3D7_05_v3-1272308-1272508	Pf3D7_05_v3	1272308	1272508	1272448	1272460	for	Global	3966	40	2	0.0730493
1894	Pf3D7_05_v3-1272408-1272608	Pf3D7_05_v3	1272408	1272608	1272448	1272580	for	Global	3931	46	3	0.113967
1895	Pf3D7_05_v3-1273308-1273508	Pf3D7_05_v3	1273308	1273508	1273442	1273507	for	Global	3901	46	7	0.106018
1896	Pf3D7_05_v3-1274208-1274408	Pf3D7_05_v3	1274208	1274408	1274264	1274291	for	Global	3943	42	4	0.54868
1897	Pf3D7_05_v3-1274608-1274808	Pf3D7_05_v3	1274608	1274808	1274715	1274782	for	Global	3996	37	2	0.134344
1898	Pf3D7_05_v3-1274708-1274908	Pf3D7_05_v3	1274708	1274908	1274715	1274869	for	Global	3983	42	3	0.169446
1899	Pf3D7_05_v3-1281820-1282020	Pf3D7_05_v3	1281820	1282020	1281835	1281933	for	Global	3952	41	3	0.310337
1900	Pf3D7_05_v3-1281920-1282120	Pf3D7_05_v3	1281920	1282120	1281932	1281933	for	Global	3935	37	1	0.0593135
1901	Pf3D7_06_v3-95161-95361	Pf3D7_06_v3	95161	95361	95219	95337	for	Global	3989	64	2	0.501343
1902	Pf3D7_06_v3-103207-103407	Pf3D7_06_v3	103207	103407	103243	103352	for	Global	3970	40	3	0.155432
1903	Pf3D7_06_v3-110474-110674	Pf3D7_06_v3	110474	110674	110594	110673	for	Global	3809	40	2	0.428513
1904	Pf3D7_06_v3-114484-114684	Pf3D7_06_v3	114484	114684	114519	114619	for	Global	3785	52	4	0.737999
1905	Pf3D7_06_v3-116122-116322	Pf3D7_06_v3	116122	116322	116242	116251	for	Global	3880	41	2	0.359876
1906	Pf3D7_06_v3-116822-117022	Pf3D7_06_v3	116822	117022	116865	116977	for	Global	3818	30	4	0.581064
1907	Pf3D7_06_v3-123956-124156	Pf3D7_06_v3	123956	124156	124093	124104	for	Global	3931	30	2	0.10973
1908	Pf3D7_06_v3-133890-134090	Pf3D7_06_v3	133890	134090	133899	134084	for	Global	3984	52	3	0.111294
1909	Pf3D7_06_v3-133990-134190	Pf3D7_06_v3	133990	134190	134078	134084	for	Global	3985	46	2	0.0915781
1910	Pf3D7_06_v3-135320-135520	Pf3D7_06_v3	135320	135520	135387	135462	for	Global	3999	35	3	0.356696
1911	Pf3D7_06_v3-136023-136223	Pf3D7_06_v3	136023	136223	136094	136221	for	Global	3965	39	3	0.326292
1912	Pf3D7_06_v3-136123-136323	Pf3D7_06_v3	136123	136323	136149	136309	for	Global	3954	24	3	0.202882
1913	Pf3D7_06_v3-141837-142037	Pf3D7_06_v3	141837	142037	141845	141879	for	Global	3780	24	2	0.450613
1914	Pf3D7_06_v3-145534-145734	Pf3D7_06_v3	145534	145734	145569	145570	for	Global	3972	28	1	0.421155
1915	Pf3D7_06_v3-154752-154952	Pf3D7_06_v3	154752	154952	154778	154779	for	Global	3998	15	1	0.421162
1916	Pf3D7_06_v3-155052-155252	Pf3D7_06_v3	155052	155252	155175	155179	for	Global	3963	44	2	0.116006
1917	Pf3D7_06_v3-155889-156089	Pf3D7_06_v3	155889	156089	155966	156053	for	Global	3965	11	2	0.243035
1918	Pf3D7_06_v3-155989-156189	Pf3D7_06_v3	155989	156189	156052	156142	for	Global	3944	19	2	0.494614
1919	Pf3D7_06_v3-164334-164534	Pf3D7_06_v3	164334	164534	164393	164445	for	Global	3982	24	2	0.338334
1920	Pf3D7_06_v3-165104-165304	Pf3D7_06_v3	165104	165304	165207	165246	for	Global	3968	48	2	0.108028
1921	Pf3D7_06_v3-175194-175394	Pf3D7_06_v3	175194	175394	175333	175364	for	Global	3937	34	2	0.0866074
1922	Pf3D7_06_v3-184188-184388	Pf3D7_06_v3	184188	184388	184215	184216	for	Global	3956	28	1	0.0748288
1923	Pf3D7_06_v3-184288-184488	Pf3D7_06_v3	184288	184488	184429	184430	for	Global	3942	33	1	0.052614
1924	Pf3D7_06_v3-226411-226611	Pf3D7_06_v3	226411	226611	226452	226531	for	Global	3919	36	2	0.255187
1925	Pf3D7_06_v3-228028-228228	Pf3D7_06_v3	228028	228228	228152	228153	for	Global	3875	33	1	0.44756
1926	Pf3D7_06_v3-228428-228628	Pf3D7_06_v3	228428	228628	228531	228532	for	Global	3958	35	1	0.175125
1927	Pf3D7_06_v3-228978-229178	Pf3D7_06_v3	228978	229178	229020	229021	for	Global	3992	59	1	0.260448
1928	Pf3D7_06_v3-231709-231909	Pf3D7_06_v3	231709	231909	231857	231900	for	Global	3962	38	4	0.504716
1929	Pf3D7_06_v3-231809-232009	Pf3D7_06_v3	231809	232009	231857	231985	for	Global	3955	35	6	0.530502
1930	Pf3D7_06_v3-232309-232509	Pf3D7_06_v3	232309	232509	232369	232489	for	Global	3973	35	3	0.300167
1931	Pf3D7_06_v3-240700-240900	Pf3D7_06_v3	240700	240900	240813	240832	for	Global	3953	33	2	0.180392
1932	Pf3D7_06_v3-240800-241000	Pf3D7_06_v3	240800	241000	240813	240972	for	Global	3933	32	3	0.22906
1933	Pf3D7_06_v3-241700-241900	Pf3D7_06_v3	241700	241900	241899	241900	for	Global	3942	36	1	0.100096
1934	Pf3D7_06_v3-250723-250923	Pf3D7_06_v3	250723	250923	250860	250892	for	Global	3986	38	3	0.379136
1935	Pf3D7_06_v3-251323-251523	Pf3D7_06_v3	251323	251523	251343	251344	for	Global	3998	82	1	0.564468
1936	Pf3D7_06_v3-251923-252123	Pf3D7_06_v3	251923	252123	251956	251957	for	Global	3907	60	1	0.197408
1937	Pf3D7_06_v3-252223-252423	Pf3D7_06_v3	252223	252423	252276	252414	for	Global	3947	39	2	0.508321
1938	Pf3D7_06_v3-259726-259926	Pf3D7_06_v3	259726	259926	259756	259858	for	Global	3955	56	2	0.12231
1939	Pf3D7_06_v3-289223-289423	Pf3D7_06_v3	289223	289423	289343	289422	for	Global	3748	51	2	0.227661
1940	Pf3D7_06_v3-302091-302291	Pf3D7_06_v3	302091	302291	302104	302105	for	Global	3996	25	1	0.0971203
1941	Pf3D7_06_v3-311532-311732	Pf3D7_06_v3	311532	311732	311553	311600	for	Global	3793	50	2	0.395631
1942	Pf3D7_06_v3-322888-323088	Pf3D7_06_v3	322888	323088	322924	323051	for	Global	3989	35	2	0.457998
1943	Pf3D7_06_v3-327940-328140	Pf3D7_06_v3	327940	328140	327980	328011	for	Global	3971	23	2	0.312092
1944	Pf3D7_06_v3-335163-335363	Pf3D7_06_v3	335163	335363	335280	335349	for	Global	3657	27	3	0.180608
1945	Pf3D7_06_v3-339600-339800	Pf3D7_06_v3	339600	339800	339665	339670	for	Global	3861	30	2	0.154701
1946	Pf3D7_06_v3-345647-345847	Pf3D7_06_v3	345647	345847	345752	345753	for	Global	3956	38	1	0.0980761
1947	Pf3D7_06_v3-345747-345947	Pf3D7_06_v3	345747	345947	345752	345917	for	Global	3890	40	3	0.462797
1948	Pf3D7_06_v3-345847-346047	Pf3D7_06_v3	345847	346047	345857	345979	for	Global	3865	36	3	0.586711
1949	Pf3D7_06_v3-381310-381510	Pf3D7_06_v3	381310	381510	381323	381362	for	Global	3837	24	3	0.293752
1950	Pf3D7_06_v3-435730-435930	Pf3D7_06_v3	435730	435930	435739	435806	for	Global	3933	32	4	0.432736
1951	Pf3D7_06_v3-456779-456979	Pf3D7_06_v3	456779	456979	456867	456868	for	Global	3912	24	1	0.495597
1952	Pf3D7_06_v3-475032-475232	Pf3D7_06_v3	475032	475232	475105	475177	for	Global	3429	24	3	0.175619
1953	Pf3D7_06_v3-482835-483035	Pf3D7_06_v3	482835	483035	482905	482969	for	Global	3894	15	2	0.22897
1954	Pf3D7_06_v3-496446-496646	Pf3D7_06_v3	496446	496646	496579	496596	for	Global	3938	31	3	0.48623
1955	Pf3D7_06_v3-515962-516162	Pf3D7_06_v3	515962	516162	515990	516126	for	Global	3970	51	3	0.525079
1956	Pf3D7_06_v3-517578-517778	Pf3D7_06_v3	517578	517778	517629	517685	for	Global	4016	44	2	0.236289
1957	Pf3D7_06_v3-526071-526271	Pf3D7_06_v3	526071	526271	526078	526264	for	Global	3937	31	4	0.531123
1958	Pf3D7_06_v3-531857-532057	Pf3D7_06_v3	531857	532057	531892	531935	for	Global	3995	27	2	0.514578
1959	Pf3D7_06_v3-532057-532257	Pf3D7_06_v3	532057	532257	532205	532250	for	Global	3972	25	2	0.581687
1960	Pf3D7_06_v3-532257-532457	Pf3D7_06_v3	532257	532457	532303	532375	for	Global	3947	57	4	0.479727
1961	Pf3D7_06_v3-539482-539682	Pf3D7_06_v3	539482	539682	539498	539656	for	Global	3884	22	3	0.136307
1962	Pf3D7_06_v3-542940-543140	Pf3D7_06_v3	542940	543140	543039	543133	for	Global	3967	39	3	0.1388
1963	Pf3D7_06_v3-543640-543840	Pf3D7_06_v3	543640	543840	543804	543805	for	Global	3981	29	1	0.134848
1964	Pf3D7_06_v3-567748-567948	Pf3D7_06_v3	567748	567948	567762	567815	for	Global	4022	45	2	0.105687
1965	Pf3D7_06_v3-577233-577433	Pf3D7_06_v3	577233	577433	577327	577389	for	Global	3964	43	2	0.385621
1966	Pf3D7_06_v3-578144-578344	Pf3D7_06_v3	578144	578344	578201	578255	for	Global	3977	42	2	0.454124
1967	Pf3D7_06_v3-579544-579744	Pf3D7_06_v3	579544	579744	579654	579655	for	Global	3999	26	1	0.0569141
1968	Pf3D7_06_v3-580950-581150	Pf3D7_06_v3	580950	581150	581034	581046	for	Global	3985	58	2	0.336802
1969	Pf3D7_06_v3-593723-593923	Pf3D7_06_v3	593723	593923	593825	593826	for	Global	3986	38	1	0.426615
1970	Pf3D7_06_v3-616447-616647	Pf3D7_06_v3	616447	616647	616517	616527	for	Global	3718	26	2	0.445721
1971	Pf3D7_06_v3-626996-627196	Pf3D7_06_v3	626996	627196	627068	627142	for	Global	3695	26	3	0.396307
1972	Pf3D7_06_v3-633484-633684	Pf3D7_06_v3	633484	633684	633590	633659	for	Global	4012	48	3	0.1331
1973	Pf3D7_06_v3-635230-635430	Pf3D7_06_v3	635230	635430	635279	635416	for	Global	3992	52	3	0.246838
1974	Pf3D7_06_v3-637717-637917	Pf3D7_06_v3	637717	637917	637822	637874	for	Global	3970	49	2	0.515244
1975	Pf3D7_06_v3-637817-638017	Pf3D7_06_v3	637817	638017	637822	637978	for	Global	3932	49	3	0.516519
1976	Pf3D7_06_v3-648004-648204	Pf3D7_06_v3	648004	648204	648006	648159	for	Global	3866	61	3	0.587378
1977	Pf3D7_06_v3-652163-652363	Pf3D7_06_v3	652163	652363	652173	652286	for	Global	3825	37	2	0.523832
1978	Pf3D7_06_v3-663822-664022	Pf3D7_06_v3	663822	664022	663933	663934	for	Global	3993	37	1	0.397674
1979	Pf3D7_06_v3-665422-665622	Pf3D7_06_v3	665422	665622	665500	665608	for	Global	3703	46	3	0.372087
1980	Pf3D7_06_v3-683267-683467	Pf3D7_06_v3	683267	683467	683325	683446	for	Global	3730	22	3	0.239359
1981	Pf3D7_06_v3-687006-687206	Pf3D7_06_v3	687006	687206	687094	687148	for	Global	4002	44	3	0.251117
1982	Pf3D7_06_v3-688505-688705	Pf3D7_06_v3	688505	688705	688513	688694	for	Global	3971	60	8	0.284893
1983	Pf3D7_06_v3-690664-690864	Pf3D7_06_v3	690664	690864	690692	690820	for	Global	3973	45	4	0.253407
1984	Pf3D7_06_v3-700548-700748	Pf3D7_06_v3	700548	700748	700585	700744	for	Global	3892	30	3	0.142742
1985	Pf3D7_06_v3-746994-747194	Pf3D7_06_v3	746994	747194	747009	747026	for	Global	3447	31	3	0.417974
1986	Pf3D7_06_v3-772119-772319	Pf3D7_06_v3	772119	772319	772144	772167	for	Global	3918	32	2	0.0967849
1987	Pf3D7_06_v3-782527-782727	Pf3D7_06_v3	782527	782727	782529	782589	for	Global	3785	37	3	0.646167
1988	Pf3D7_06_v3-783027-783227	Pf3D7_06_v3	783027	783227	783204	783205	for	Global	3908	43	1	0.350347
1989	Pf3D7_06_v3-799715-799915	Pf3D7_06_v3	799715	799915	799789	799890	for	Global	3610	33	3	0.694631
1990	Pf3D7_06_v3-823833-824033	Pf3D7_06_v3	823833	824033	823878	823953	for	Global	3892	25	4	0.600133
1991	Pf3D7_06_v3-825127-825327	Pf3D7_06_v3	825127	825327	825134	825207	for	Global	2959	34	2	0.446993
1992	Pf3D7_06_v3-826284-826484	Pf3D7_06_v3	826284	826484	826338	826371	for	Global	3961	31	2	0.0952419
1993	Pf3D7_06_v3-827184-827384	Pf3D7_06_v3	827184	827384	827327	827372	for	Global	3883	34	3	0.527959
1994	Pf3D7_06_v3-833689-833889	Pf3D7_06_v3	833689	833889	833707	833708	for	Global	3908	35	1	0.0650114
1995	Pf3D7_06_v3-834289-834489	Pf3D7_06_v3	834289	834489	834383	834466	for	Global	3768	43	5	0.541541
1996	Pf3D7_06_v3-841533-841733	Pf3D7_06_v3	841533	841733	841674	841675	for	Global	3469	19	1	0.372629
1997	Pf3D7_06_v3-842533-842733	Pf3D7_06_v3	842533	842733	842690	842727	for	Global	4017	10	3	0.276228
1998	Pf3D7_06_v3-842733-842933	Pf3D7_06_v3	842733	842933	842733	842859	for	Global	3767	38	16	0.652358
1999	Pf3D7_06_v3-847032-847232	Pf3D7_06_v3	847032	847232	847156	847198	for	Global	3782	18	2	0.563125
[truncated: 47,116 more rows]
