# Supplementary material for: Sensitive, Highly Multiplexed Sequencing of Microhaplotypes From the Plasmodium falciparum Heterozygome
Source: J Infect Dis. 2020 Aug 25;225(7):1227–37. doi: 10.1093/infdis/jiaa527 (PMC8974853; doi:10.1093/infdis/jiaa527)
Supplement: jiaa527_suppl_Supplementary_Table_S4 [file jiaa527_suppl_supplementary_table_s4.xlsx]

## Sheet: jiaa527_Additional_File-4-Suppl
ID	Chromosome	amplicon_start	amplicon_end	Strand	Fwd_primer	Rev_primer	Distance to Closest Non-related Target BP(centimorgans)	Mean GC Content	Comment	Exclusion Reason	Type	In Core Genome	ID	description
t1	Pf3D7_01_v3	145417	145655	+	TGTTCGATATGTTTAAATATATGATTCTCGAAA	CCAATATGTCAAGGTATATTAAAGTATGGTATC	34282(2.01659)	0.200855	Included		Microhaplotype	Yes	PF3D7_0103300	conserved Plasmodium protein, unknown function
t2	Pf3D7_01_v3	179875	180148	+	AACAACAAGCTTTGTCGCTAAAATTAATT	TCTGATACCTATAGCTTCCATATTTTCATATTT	1443(0.0848824)	0.223107	Excluded	Variation In Primers	Microhaplotype	Yes	PF3D7_0104100	conserved Plasmodium membrane protein, unknown function
t3	Pf3D7_01_v3	181525	181699	+	TCTATTAGCTTTTTCAAACCTTTCATTATTGTT	AGCTTAGGCAAAAATTGGTGAAAATG	1443(0.0848824)	0.279402	Included		Microhaplotype	Yes
t4	Pf3D7_01_v3	495942	496171	+	GCCACCAAAATATTATATACCACAAGACAA	AAGGAAAATCTTTGGTGGGAAAAATAGA	16057(0.944529)	0.347288	Included		Microhaplotype	Yes	PF3D7_0113100	surface-associated interspersed protein 1.1 (SURFIN 1.1) (SURF1.1)
t5	Pf3D7_01_v3	512169	512418	+	CGAATCAAAGGTAGAAAATGATCTTGAAGAA	CTGTGGATTATTTATACGATTCCTTTGACA	16057(0.944529)	0.227267	Included		Microhaplotype	Yes	PF3D7_0113600	surface-associated interspersed protein 1.2 (SURFIN 1.2), pseudogene (SURF1.2)
t6	Pf3D7_01_v3	531657	531930	+	CTTTTTGGGCTTATTGTTTGGAAGAA	ACTGGATTCTTCTAATATTCTTTGCTCTCT	791(0.0465294)	0.27494	Included		Microhaplotype	Yes	PF3D7_0113800	DBL containing protein, unknown function
t7	Pf3D7_01_v3	532661	532872	+	GGGAAGAATGGTTTAATCGTAAAAATGAAG	GTCTTCGAAATAATGAACTCCCTTTTCT	791(0.0465294)	0.25664	Included		Microhaplotype	Yes	PF3D7_0113800	DBL containing protein, unknown function
t8	Pf3D7_01_v3	534183	534397	+	TTCAGATGTGATAAATATATGTGACATTTGTAA	AAAAATATAAGAGATTCAAAGGGTCAGAC	574(0.0337647)	0.245866	Included		Microhaplotype	Yes	PF3D7_0113800	DBL containing protein, unknown function
t9	Pf3D7_01_v3	534909	535143	+	TGTATGTGTGTTGATTGTAATTATAAGAATTGT	CTACAAAAATTATGAAAAAGTTTGGTTCCTTTT	574(0.0337647)	0.227783	Included		Microhaplotype	Yes	PF3D7_0113800	DBL containing protein, unknown function
t10	Pf3D7_02_v3	109777	110014	+	CCACCATTTCTTCATTTTAATTTTGAATGGT	ACCATTTGGATTAAAACCTTCAGATTTAAATA	168184(9.89318)	0.264182	Included		Microhaplotype	Yes	PF3D7_0202100	liver stage associated protein 2 (LSAP2)
t11	Pf3D7_02_v3	278145	278369	+	CTTACCATTCGCGCTTTCTTG	AATATAGTACCAGAAAATGGAAGAATGTTAAAT	168184(9.89318)	0.367027	Included		Microhaplotype	Yes	PF3D7_0207000	merozoite surface protein 4 (MSP4)
t12	Pf3D7_02_v3	470460	470709	+	TGAACATGAAGAATATTGACATGAAACATTATA	GTATGTATTATACCCTCCATTTGATTATTCTCT	192157(11.3034)	0.208116	Included		Microhaplotype	Yes	PF3D7_0211700	tyrosine kinase-like protein, putative (TKL1)
t13	Pf3D7_02_v3	805796	805970	+	TTGGAAAATTTGAGAATCCTATGTGCT	TTCGATTTGCCTACAATTTGTGATTCTA	335147(19.7145)	0.292907	Included		Microhaplotype	Yes	PF3D7_0220100	DnaJ protein, putative
t14	Pf3D7_03_v3	85408	85679	+	ACCCATAGAAATGTTAAATGATATTTTTCTTCT	GAAGAAGTATTAAATGAAGAATTTTCAGATGCT	56318(3.31282)	0.206715	Included		Microhaplotype	Yes	PF3D7_0301400	Plasmodium exported protein, unknown function
t15	Pf3D7_03_v3	141937	142210	+	AAAGCGAATAATGCCAATATGTTGTTC	TTTTTACAACTGACAAATTTGTTTTGTGT	56318(3.31282)	0.249925	Included		Microhaplotype	Yes	PF3D7_0302600	ABC transporter, (TAP family), putative
t16	Pf3D7_03_v3	221331	221521	+	GGAACAAGAAGGATAATACCATTATTAATCCTA	CCCATGTAGTGTAACTTGTGGAAATG	79183(4.65782)	0.300529	Included		Microhaplotype	Yes	PF3D7_0304600	circumsporozoite (CS) protein (CSP)
t17	Pf3D7_03_v3	618368	618613	+	GGGACACTACAGACAAAAATAAATGATCT	AGAAACTCCTACTACCAATAATTTGACATTTT	35422(2.08365)	0.292433	Included		Microhaplotype	Yes	PF3D7_0315200	circumsporozoite- and TRAP-related protein (CTRP)
t18	Pf3D7_03_v3	653973	654204	+	TCACCTAACGGTATATTTTTATCTCGTACA	TTATGTATTTTTCAAAAATCGGCACGTTT	35422(2.08365)	0.21981	Included		Microhaplotype	Yes	PF3D7_0316200	conserved Plasmodium protein, unknown function
t19	Pf3D7_03_v3	850789	851017	+	CCATTTTTATCTACACGTACTACATGCA	AAATGTCTCTAAGAGTTACAGGAACAGA	196642(11.5672)	0.27506	Included		Microhaplotype	Yes	PF3D7_0320400	oocyst capsule protein (Cap380)
t20	Pf3D7_04_v3	109880	110114	+	TTTTAAAACTGGCAAATTATTTATTTCTGTCAT	CATGAAACCGAAAACCCATTTTTCTTA	23405(1.37676)	0.269534	Included		Microhaplotype	Yes	PF3D7_0401900	acyl-CoA synthetase (ACS6)
t21	Pf3D7_04_v3	133464	133726	+	TTTTGGTTCAGTACTATCTCTTGCATTT	CGACACCAAATATTCAAGAAGAACC	8078(0.475176)	0.35984	Excluded	Variation In Primers	Microhaplotype	Yes	PF3D7_0402200	surface-associated interspersed protein 4.1 (SURFIN 4.1), pseudogene (SURF4.1)
t22	Pf3D7_04_v3	141752	141975	+	GATACACGTGATGAATACCATATAGCC	AGATCAAGCATTTGTCTGTCTATATCTCTT	8078(0.475176)	0.249689	Included		Microhaplotype	Yes	PF3D7_0402300	reticulocyte binding protein homologue 1,normocyte binding protein 1 (RH1)
t23	Pf3D7_04_v3	415624	415859	+	ATGAATTAATAAAAGAACATGGTGGACCTT	GACTTGAAAACATTTTAAATTTCTTGTATCCAT	128893(7.58194)	0.268004	Included		Microhaplotype	Yes	PF3D7_0408600	sporozoite invasion-associated protein 1 (SIAP1)
t24	Pf3D7_04_v3	544687	544888	+	AACCCAGATAATCATTTATTAAATACAGACAC	CTGCAGCACACATTATAACTAAATGTG	128893(7.58194)	0.201521	Included		Microhaplotype	Yes	PF3D7_0412300	phosphopantothenoylcysteine synthetase, putative
t25	Pf3D7_04_v3	748201	748469	+	AGGTCTAGGAAATAAAGGAGTATTACCATG	ACAATATAACATTTATCCTATTGCTTAAAGGTT	54090(3.18176)	0.263774	Included		Drug Resistance	Yes	PF3D7_0417200	bifunctional dihydrofolate reductase-thymidylate synthase (DHFR-TS)
t26	Pf3D7_04_v3	748501	748725	+	AGATGTTTATATCATTAACAAAGTTGAAGATCT	ACATCGCTAACAGAAATAATTTGATACTC	53830(3.16647)	0.213343	Included		Drug Resistance	Yes	PF3D7_0417200	bifunctional dihydrofolate reductase-thymidylate synthase (DHFR-TS)
t27	Pf3D7_04_v3	802495	802740	+	AAGCATCTGAACATTAAAGTTCAAACAAATA	GCACATCGAATAATCTTCTTTGTGATT	53830(3.16647)	0.210383	Included		Microhaplotype	Yes	PF3D7_0418000	conserved Plasmodium protein, unknown function
t28	Pf3D7_04_v3	1037603	1037868	+	ATTGAAGTACAATATGAAATCGATCTTGATAA	GTATTTGGTTTGTCAGGCAATTCG	62813(3.69488)	0.2536	Included		Microhaplotype	Yes	PF3D7_0422500	pre-mRNA-splicing helicase BRR2, putative (BRR2)
t29	Pf3D7_04_v3	1100630	1100863	+	CCCAAAACGGTTAATACTGAAGTTAGA	AGAAGAAGGACTTTTATAATTATCATCACCAT	1559(0.0917059)	0.344214	Included		Microhaplotype	Yes	PF3D7_0424400	surface-associated interspersed protein 4.2 (SURFIN 4.2) (SURF4.2)
t30	Pf3D7_04_v3	1102363	1102606	+	CGTAGAGGTGTTGATGTTAATATGGAG	CATCCAAACATACATCCTCTTTTTGTTC	1559(0.0917059)	0.260858	Included		Microhaplotype	Yes	PF3D7_0424400	surface-associated interspersed protein 4.2 (SURFIN 4.2) (SURF4.2)
t31	Pf3D7_04_v3	1113423	1113632	+	GATTCTGCATGCAGTAATGAATCTATTG	CGTAGCATGCTCAGATATTATGATGATT	10873(0.639588)	0.251539	Included		Microhaplotype	Yes	PF3D7_0424600	Plasmodium exported protein (PHISTb), unknown function
t32	Pf3D7_04_v3	1128462	1128705	+	CTGTCGCAAAAGAAGGTTTTGATAATAT	ATGAATGAATAAATCAATTTTACCACGTCATT	14886(0.875647)	0.264058	Included		Microhaplotype	Yes	PF3D7_0424900	Plasmodium exported protein (PHISTa), unknown function
t33	Pf3D7_05_v3	329352	329578	+	GTGTTAAAACAACAGGAGGAACACTAA	TGTTGTAGAATATTCGTGTCCGTATAGT	628510(36.9712)	0.282275	Included		Microhaplotype	Yes	PF3D7_0508000	6-cysteine protein (P38)
t34	Pf3D7_05_v3	958028	958254	+	AAATGTTTACCTGCACAACATAGAAAATTATT	TTTGATGTAATTACATCCATACAATAACTTGAT	83942(4.93776)	0.237961	Included		Drug Resistance	Yes	PF3D7_0523000	multidrug resistance protein (MDR1)
t35	Pf3D7_05_v3	958363	958539	+	TTTAGAACAAGTGAGTTCAGGAATTGG	TTTACTTTCTTATTACATATGACACCACAAACA	83657(4.921)	0.271186	Included		Drug Resistance	Yes	PF3D7_0523000	multidrug resistance protein (MDR1)
t36	Pf3D7_05_v3	1042130	1042311	+	GGAATATTTGTGATTTAGGATGTAATGCATACA	CAAATATATCTCTTCGCATGTTTCTAAGGA	83657(4.921)	0.296469	Included		Microhaplotype	Yes	PF3D7_0525100	acyl-CoA synthetase (ACS10)
t37	Pf3D7_05_v3	1309582	1309771	+	ACGACGAAGAAAACGAAAGTATTGATAA	ACCTCTTGAAATTCCTTTTCAACTTGA	267329(15.7252)	0.305261	Included		Microhaplotype	Yes	PF3D7_0532300	Plasmodium exported protein (PHISTb), unknown function
t38	Pf3D7_06_v3	145316	145530	+	CAATCAACAAAAGCTGATGAATCATCAT	AAGGAAGGTAGAATATCAAATACAAGGGA	386695(22.7468)	0.240037	Included		Microhaplotype	Yes	PF3D7_0603600	conserved Plasmodium protein, unknown function
t39	Pf3D7_06_v3	532168	532405	+	ATCAAGCTGAATCTATCCTATTGGATCA	GTATATTGTTTATTGGGATCCCCTTCC	386695(22.7468)	0.396433	Included		Microhaplotype	Yes	PF3D7_0612900	nucleolar GTP-binding protein 1, putative
t40	Pf3D7_07_v3	165203	165450	+	GGATCCTCTTACAATCTCGAAATAATTATAATT	ATGGTTTGGTAAGCGAGTTTATGTTATT	614(0.0361176)	0.216811	Excluded	No Amplicon Variation	Microhaplotype	Yes	PF3D7_0703900	conserved Plasmodium membrane protein, unknown function
t41	Pf3D7_07_v3	166003	166197	+	AGGATATGTTCTTTTTAAAGTTCTCTTCATTTT	CGTTAAATGTAGAAAAGACGAAATCATCCA	614(0.0361176)	0.199902	Excluded	No Amplicon Variation	Microhaplotype	Yes	PF3D7_0703900	conserved Plasmodium membrane protein, unknown function
t42	Pf3D7_07_v3	298858	299033	+	TAGATATATCATTCACAGTCGTCTCATGG	TGTTAAGTTTTCTCTTGTGGAATCGAAT	132720(7.80706)	0.283329	Included		Microhaplotype	Yes	PF3D7_0706100	conserved Plasmodium protein, unknown function
t43	Pf3D7_07_v3	729944	730118	+	AATAAGAAATATGTCTTACAAGGAGATGTTTT	AAACATTATGTAGTCAACATATGAAGGAAA	419328(24.6664)	0.236103	Included		Microhaplotype	Yes	PF3D7_0716700	conserved Plasmodium protein, unknown function
t44	Pf3D7_07_v3	1149388	1149613	+	TGGACATGTAGATATTTGACTAGTCGAA	TGTATACTCTCACATATTCCCTTCAGTG	209110(12.3006)	0.275647	Included		Microhaplotype	Yes	PF3D7_0727000	vacuolar protein sorting-associated protein 53, putative (VPS53)
t45	Pf3D7_07_v3	1358667	1358941	+	AAGGATCATTTCATTGAAGCCTCTAAAA	CAAAGTTTCTCTCTAAATTCATTCCACCAT	209110(12.3006)	0.271538	Included		Microhaplotype	Yes	PF3D7_0731500	erythrocyte binding antigen-175 (EBA175)
t46	Pf3D7_08_v3	102299	102527	+	ACTTGTCGCTATACCTTCATCTATTGAA	TGTTGAAGAGTCAAGTTTTGTTCAGAA	233969(13.7629)	0.322013	Included		Microhaplotype	Yes	PF3D7_0801300	von Willebrand factor A domain-related protein (WARP)
t47	Pf3D7_08_v3	336439	336674	+	AATACATGAATATGATTAACAACGAACCCA	ACTAAAAGGAAGACAAGCTGAAAACAT	2522(0.148353)	0.265507	Included		Microhaplotype	Yes	PF3D7_0806200	conserved Plasmodium membrane protein, unknown function
t48	Pf3D7_08_v3	339140	339389	+	TGAGATAATCCTCCTGGAATATTTGTCAT	CTGAAGCGGTTGGATATTTGAAATATATATGT	2522(0.148353)	0.289487	Included		Microhaplotype	Yes	PF3D7_0806300	ferlin, putative
t49	Pf3D7_08_v3	549963	550251	+	CATAAAAGAGGAAATCCACATACAATGGATA	GTGTATTTATTACAACATTTTGATCATTCATGC	210637(12.3904)	0.250219	Included		Drug Resistance	Yes	PF3D7_0810800	dihydropteroate synthetase (DHPS)
t50	Pf3D7_08_v3	932996	933173	+	TGTAAAAGGAAAATGTCTTACGTGGATT	ATTCAAAACCAATAGTACCACAATATGTTT	336178(19.7752)	0.260157	Included		Microhaplotype	Yes	PF3D7_0820700	2-oxoglutarate+dehydrogenase+E1+component
t51	Pf3D7_08_v3	1269295	1269485	+	CTCTTATATCAGGAGCAGCTATAGGA	TTTTACTCCTCTTTGAAAAGCCAACTTTA	75231(4.42535)	0.32019	Included		Microhaplotype	Yes	PF3D7_0829600	early transcribed membrane protein 8 (ETRAMP8)
t52	Pf3D7_08_v3	1344654	1344847	+	TCTTTTCCATATATAATAACGCATGAATTCTTT	TGAGAACAGATGAAGTAACTACTCGATT	18073(1.06312)	0.239825	Included		Microhaplotype	Yes	PF3D7_0831400	Plasmodium exported protein, unknown function
t53	Pf3D7_08_v3	1362864	1363120	+	CGACTTCTTTAAGAGAACAAACAGAACA	AAGTTTTCTTCTGAATAGTTCTACAAAGTATTT	18073(1.06312)	0.28494	Included		Microhaplotype	Yes	PF3D7_0831600	cytoadherence linked asexual protein 8 (CLAG8)
t54	Pf3D7_09_v3	516905	517125	+	TGTGGGCGCAAAAACTATAAATGA	ATTTTGTATATCCAAAATTACATTGACAATTGT	79042(4.64953)	0.25229	Included		Microhaplotype	Yes	PF3D7_0911300	cysteine repeat modular protein 1 (CRMP1)
t55	Pf3D7_09_v3	596102	596365	+	ATTTGTTTTTGTTCTACATCAATAATTGGTTT	AAATAGAAGTCATATAGGTGACTGGAATCTT	79042(4.64953)	0.197193	Included		Microhaplotype	Yes	PF3D7_0913900	arginine--tRNA ligase, putative
t56	Pf3D7_09_v3	685584	685825	+	CACGCGAACCAAACAACG	GGGCGAAATTCTATGAATGTATTATTAATAGAA	89268(5.25106)	0.200239	Excluded	No Amplicon Variation	Microhaplotype	Yes	PF3D7_0916400	conserved Plasmodium protein, unknown function
t57	Pf3D7_09_v3	1178863	1179111	+	GAACGTTGAGAAATTACCTTTAGAAGATTACT	GCTCTTTTGTCTTGTAAAAATTCATTATATTCT	227328(13.3722)	0.274753	Included		Microhaplotype	Yes	PF3D7_0929400	high molecular weight rhoptry protein 2 (RhopH2)
t58	Pf3D7_09_v3	1406376	1406572	+	CAGATTATCATAGTGTTGTGGATGAAGATT	ATCACCTCGTATATATACAACATCATCTCTT	30574(1.79847)	0.322591	Included		Microhaplotype	Yes	PF3D7_0935600	gametocytogenesis-implicated protein (GIG)
t59	Pf3D7_09_v3	1437082	1437331	+	CATCATAATCATCTAATGATGTTAATCCTTGTA	GCACCATCATTAAATTTAGAAGAAACCC	30574(1.79847)	0.282397	Included		Microhaplotype	Yes	PF3D7_0936300	ring-exported protein 3 (REX3)
t60	Pf3D7_10_v3	377063	377237	+	AAACAAATAGCATTCGATAAATTTGAAAATTTC	CTTCATCTATATAGTCCCCGATGAATGA	615163(36.1861)	0.31763	Included		Microhaplotype	Yes	PF3D7_1009200	small subunit rRNA synthesis-associated protein, putative
t61	Pf3D7_10_v3	992339	992572	+	TGCCTATCATTAATGGAAAATATCCTCATTATA	TCCCTTTCAACTTTTTCATTTCAAGACT	394157(23.1857)	0.230521	Included		Microhaplotype	Yes	PF3D7_1023700	conserved Plasmodium protein, unknown function
t62	Pf3D7_10_v3	1386673	1386902	+	TGCTACAGTTATATAGGACGATTTTGGT	AAAATGAGGACAAGGAAAATAATACATTCATAA	12676(0.745647)	0.291334	Included		Microhaplotype	Yes	PF3D7_1035000	U2 snRNA/tRNA pseudouridine synthase, putative
t63	Pf3D7_10_v3	1399516	1399741	+	GGTCAAACTCATTCTGAATTAAATCCTGA	GTTTTTGATTAGGAAAAGGTTCTGTTGAAA	12676(0.745647)	0.237119	Included		Microhaplotype	Yes	PF3D7_1035300	glutamate-rich protein (GLURP)
t64	Pf3D7_10_v3	1436452	1436714	+	CTAGGAATCGAATAAATGAGGAAAAGCA	ATCGTCATCATCATTTATTATGTGTTCAATTA	36769(2.16288)	0.25505	Excluded	Variation In Primers	Microhaplotype	Yes	PF3D7_1036400	liver stage antigen 1 (LSA1)
t65	Pf3D7_11_v3	119457	119726	+	GCTTCCATCTCCTTTATATTCATCAAGAAA	GGAATTTTTAATGAATGGATTAAAACTAGTGAA	890164(52.3626)	0.258046	Included		Microhaplotype	Yes	PF3D7_1102500	Plasmodium exported protein (PHISTb), unknown function (GEXP02)
t66	Pf3D7_11_v3	1009832	1010071	+	AAACTGTGAGCATATCTTGGTTCAG	TGTTGATGAAACATATAAATTTGATTTCCAAGC	8916(0.524471)	0.294767	Included		Microhaplotype	Yes	PF3D7_1125800	kelch protein, putative
t67	Pf3D7_11_v3	1018921	1019113	+	GCTATACTACTACTTATGTTACTTATACCACAT	CTCCTTTAGGTATTACGGTAGCAATAAG	8916(0.524471)	0.300421	Included		Microhaplotype	Yes	PF3D7_1126100	autophagy-related protein 7, putative (ATG7)
t68	Pf3D7_11_v3	1376160	1376402	+	CTGCAAATTGAGCCATAGAAAAATGA	CGATAACACTAGATGTAAGATATGCATCAT	176059(10.3564)	0.296162	Included		Microhaplotype	Yes	PF3D7_1135100	protein phosphatase 2C, putative
t69	Pf3D7_11_v3	1552398	1552667	+	AAGGGAAAAATAATGGATAATATAGTTGTGAAT	GTCAATTTGCTCCTTATCCATATTCGA	176059(10.3564)	0.219938	Included		Microhaplotype	Yes	PF3D7_1139100	RNA-binding protein, putative
t70	Pf3D7_11_v3	1750834	1751083	+	CATCAACATATAGTCGTTATAAAAGAGCACTT	GGCGTTTCCTCATTTTCTTTACTATTGT	65157(3.83276)	0.306533	Included		Microhaplotype	Yes	PF3D7_1143800	conserved Plasmodium protein, unknown function
t71	Pf3D7_11_v3	1816182	1816452	+	GGGTAGATATCGTTATAAGGGCTATAATGT	GCCAAAAATACGATGTGATGAAGAATG	65157(3.83276)	0.264217	Included		Microhaplotype	Yes	PF3D7_1145800	conserved Plasmodium protein, unknown function
t72	Pf3D7_12_v3	63136	63313	+	ACATTCTATTAAAAACTTTGGGTACTCCTAA	ACACATTTATCTTATTTACCCGTATCTCATATA	596612(35.0948)	0.250634	Excluded	No Amplicon Variation	Microhaplotype	Yes	PF3D7_1200700	acyl-CoA synthetase (ACS7)
t73	Pf3D7_12_v3	659859	660037	+	GTTAATACTGGTACTATTATACCATATGTTGCT	TCACCAACCTTTTTAGAATCAAGCTTT	24079(1.41641)	0.333652	Included		Microhaplotype	Yes	PF3D7_1216600	cell traversal protein for ookinetes and sporozoites (CelTOS)
t74	Pf3D7_12_v3	684060	684289	+	GTCTACCATTTTTAATCGACTAACTCGAA	CATCAACGACAAAAATAACAACTGATGA	24079(1.41641)	0.30966	Included		Microhaplotype	Yes	PF3D7_1217300	GTP-binding protein, putative
t75	Pf3D7_12_v3	943228	943456	+	ACCCTACTTATACAAAGAGATAAAGAAGTAG	AATTCCCTTTTTGTTTGGTTTCCATATT	258998(15.2352)	0.265373	Included		Microhaplotype	Yes	PF3D7_1223400	phospholipid-transporting ATPase, putative
t76	Pf3D7_12_v3	1237408	1237636	+	CGAATGCTTGTGTGATCAATGAAA	ACCTCTTTCAAAACATTCTCTTTTATTAATACA	294004(17.2944)	0.244245	Excluded	Variation In Primers	Microhaplotype	Yes	PF3D7_1230000	conserved Plasmodium protein, unknown function
t77	Pf3D7_12_v3	2050104	2050346	+	TTGGTTTTGATTATCTCCCATTTTCGT	AAAAACATACCTAGACATTTGAATGTCTTAGA	812528(47.7958)	0.281709	Included		Microhaplotype	Yes	PF3D7_1250100	osmiophilic body protein (G377)
t78	Pf3D7_13_v3	103632	103905	+	GAAAAGAAGATCCAACTGACAGAGAAAA	TGTGTACTAGATAATGCAGGAACTGA	52688(3.09929)	0.321235	Included		Microhaplotype	Yes	PF3D7_1301800	surface-associated interspersed protein 13.1 (SURFIN 13.1), pseudogene (SURF13.1)
t79	Pf3D7_13_v3	156536	156753	+	AACTGAAAGTATATACAATAGTACACCTCCA	AAAAGGATAAGTTAGAATTGCTCATTAATCT	52688(3.09929)	0.264649	Included		Microhaplotype	Yes	PF3D7_1302900	conserved Plasmodium protein, unknown function
t80	Pf3D7_13_v3	1150280	1150526	+	TAACAACCCCTCCATCAACATCTT	ACACTTCTATATCTTCTTTCTTCATCATTCTTA	269051(15.8265)	0.277935	Included		Microhaplotype	Yes	PF3D7_1327300	conserved Plasmodium protein, unknown function
t81	Pf3D7_13_v3	1419520	1419700	+	GAAATGTCGATTCTCCTCCTTGTG	GAAAACAAGGAAAAATCAGAATCATTTCCA	269051(15.8265)	0.323374	Included		Microhaplotype	Yes	PF3D7_1335100	merozoite surface protein 7 (MSP7)
t82	Pf3D7_13_v3	1725338	1725592	+	TCGGTATAATAGAAGAGCCATCATATCC	GCTGGCGTATGTGTACACCTAT	150783(8.86959)	0.321574	Included		Drug Resistance	Yes	PF3D7_1343700	kelch protein K13 (K13)
t83	Pf3D7_13_v3	1876326	1876566	+	CCAGGACAATTTAAACCTACCAAATGA	CAAAAGATGTTAATACAGAATGTACATGCAAA	150783(8.86959)	0.251645	Included		Microhaplotype	Yes	PF3D7_1346700	6-cysteine protein (P48/45)
t84	Pf3D7_13_v3	2114943	2115174	+	TGTATCTATAGTCGATTTTGTTATTCTAAGCAT	ACATTTTATTGTTGTTAGAATACCTCTAGTTT	9493(0.558412)	0.224141	Included		Microhaplotype	Yes	PF3D7_1352900	Plasmodium exported protein, unknown function,fam-f protein
t85	Pf3D7_13_v3	2124603	2124876	+	AATTTGGTTTCAATAAAATTATCAGCTTTCTT	GAAGAATTTTAACACAAGGAGATCATCAC	9493(0.558412)	0.304425	Included		Microhaplotype	Yes	PF3D7_1353100	Plasmodium exported protein, unknown function
t86	Pf3D7_13_v3	2479056	2479275	+	CTTATAAAGAGAAATTTTCATGTTAGCGCTT	AGTCTTCCTTGATTTCTTTATCCAAGGTA	1861(0.109471)	0.306141	Included		Microhaplotype	Yes	PF3D7_1361800	conserved Plasmodium protein, unknown function
t87	Pf3D7_13_v3	2481080	2481321	+	AGAAGATAAGCAATTATGGCAAAAGGT	TCCATTTAAATAATAACCTTTGATCACTTTGAT	1861(0.109471)	0.282686	Included		Microhaplotype	Yes	PF3D7_1361800	conserved Plasmodium protein, unknown function
t88	Pf3D7_13_v3	2669105	2669339	+	ATTTACATGATGTAACTGAATCTCAGCTTTT	AGCCAGTATTCTTTTTATGAAGTATTTTAACA	187848(11.0499)	0.221163	Included		Microhaplotype	Yes	PF3D7_1366800	phosphatidylserine synthase, putative
t89	Pf3D7_14_v3	39921	40170	+	CCAACTATATCTGTTCCATAAATGGTTATATTT	ATTTATTTGGATTGAGATCTTAATGTTCAAAGT	80079(4.71053)	0.287077	Included		Microhaplotype	Yes
t90	Pf3D7_14_v3	120189	120381	+	GTCCTTATCACATCCTCCATTGTTTAC	ACAGAAAGAATGGTTTAGAAATGTACGAAT	29755(1.75029)	0.303785	Included		Microhaplotype	Yes	PF3D7_1403200	conserved Plasmodium protein, unknown function
t91	Pf3D7_14_v3	150076	150318	+	CCGAAAATAGAACTCCATATGTTCATTACC	GTCTGGAACGAGAAGATGTCTTTG	29755(1.75029)	0.298956	Included		Microhaplotype	Yes	PF3D7_1404300	secreted ookinete adhesive protein (SOAP)
t92	Pf3D7_14_v3	279636	279818	+	CGGATAAATGTTTAGTTATTAGCCAGGT	CATTACTTATGGGAAGTTTCGGTAATTTCATA	127594(7.50553)	0.284136	Included		Microhaplotype	Yes	PF3D7_1407700	conserved Plasmodium protein, unknown function
t93	Pf3D7_14_v3	407347	407604	+	TCGTCTTTCTGTTCATTATCCATATAATCTTTT	TGAACTCTTTAAATTATCCTTTTTGAATATCCA	127594(7.50553)	0.253589	Excluded	Variation In Primers	Microhaplotype	Yes	PF3D7_1410300	conserved Plasmodium protein, unknown function
t94	Pf3D7_14_v3	564178	564409	+	AAAATCTTTTGGTATTGTATTTTGACTGCAC	AAACGGAATCACTTATGGATACCATTTTATTT	156638(9.214)	0.202234	Included		Microhaplotype	Yes	PF3D7_1414200	conserved Plasmodium protein, unknown function
t95	Pf3D7_14_v3	1038341	1038518	+	ACACTTCAACTACACTTTTTAATTTAGCC	AGATCTTATGTTAAACTTCTAGAAGATGAAGT	473993(27.8819)	0.257253	Included		Microhaplotype	Yes	PF3D7_1426700	phosphoenolpyruvate carboxylase (PEPC)
t96	Pf3D7_14_v3	1956097	1956312	+	TTTTTCTCCACTTTGTAATTTTTATTGTTGAAT	CGGGTGGTATCATGAGAATAGTTGAT	36004(2.11788)	0.250393	Included		Drug Resistance	Yes	PF3D7_1447900	multidrug resistance protein 2 (heavy metal transport family) (MDR2)
t97	Pf3D7_14_v3	1992262	1992458	+	TTTTACTTTTGCTACCATCAGGCATAAT	ATCTTATTATGAAAGCTGTACATCCGATTTTA	36004(2.11788)	0.263718	Included		Microhaplotype	Yes	PF3D7_1448500	conserved Plasmodium protein, unknown function
t98	Pf3D7_14_v3	2524932	2525119	+	ATGATCTTCTCTGAAATTTACTTGAATTGTT	ACCAAACTTTTGGAGATTTCAAGATTATGA	532537(31.3257)	0.300818	Included		Microhaplotype	Yes	PF3D7_1462300	conserved Plasmodium protein, unknown function
t99	Pf3D7_14_v3	3124615	3124870	+	CAGATTATTTGGTAATGAACAACCAGGA	AGGTCTTCCTAATCTTGAACCATCATAT	89510(5.26529)	0.31411	Included		Microhaplotype	Yes	PF3D7_1475900	conserved Plasmodium protein, unknown function
t100	Pf3D7_14_v3	3214319	3214502	+	TGTTAAAATATTTTCCAAAGAATTCAATTAGCG	TCAATTGATGGTTGCCTTTCGATT	89510(5.26529)	0.294511	Included		Microhaplotype	Yes	PF3D7_1478000	Plasmodium exported protein (PHISTa), unknown function (GEXP17)
Summary							Mean = 137075(8.06326);Median = 65157(3.83276)	Mean = 0.270115;Median = 0.266756	7/100 Excluded		7/100 Drug Resitance	100/100 in core	2 Non-coding
